# Supplementary material for: Sparse conserved under-methylated CpGs are associated with high-order chromatin structure
Source: Genome Biol. 2017 Aug 31;18:163. doi: 10.1186/s13059-017-1296-x (PMC5580327; doi:10.1186/s13059-017-1296-x)
Supplement: Supplementary file 3 — is an.xls file containing all datasets (31 WGBS, 16 ChIP-seq, two RNA-seq, and two ChIA-PET) used in this study. (XLS 36 kb) [file 13059_2017_1296_MOESM3_ESM.xls]

## Sheet: Overview
Table S1. Data resource of WGBS, RNA-seq, ChIP-seq and ChIA-PET
###WGBS profiles
Column	Description
Data Name	Label of WGBS Data
Experiment (Assay) type	Experiment method
Data ID	Data ID
Asembly	Human Assembly Releases and Versions
Genome coverage of CpGs	Genome coverag percentage of measured CpGs with at least 4X
Mean methylation level of CpGs	Mean methylation level of measured CpGs with at least 4X
Standard error of methylation level of CpGs	Standard error of methylation level of CpGs at whole genome scale
Num of Canyon	Number of Canyons
Reference	Reference of data
###RNA-seq profiles
Column	Description
Cell lines	Label of cell lines
Experiment (Assay) type	Experiment method
Tissue Type	Tissue Type of the cell line
Data ID	Data ID
Organization/Institute name	Organization/Institute name
Asembly	Human Assembly Releases and Versions
Reference	Reference of data
###Chip-seq profiles
Column	Description
TF name	Name of TF in ChIP-seq
Experiment (Assay) type	Experiment method
Cell lines	Label of cell lines
Tissue Type	Tissue Type of the cell line
Data ID	Data ID
Organization/Institute name	Organization/Institute name
Asembly	Human Assembly Releases and Versions
Reference	Reference of data
###ChIA-PET profiles
Column	Description
TF name	Name of TF in ChIP-seq
Experiment (Assay) type	Experiment method
Cell lines	Label of cell lines
Tissue Type	Tissue Type of the cell line
Reference	Reference of data

## Sheet: WGBS
Data Name	Experiment type	Data ID	Asembly	Genome coverage of CpGs	Mean methylation level of CpGs	Standard error of methylation level of CpGs	Reference
B Lymphocyte (Bcell)	Bisulfite-Seq	GSM791827	hg19	0.980271	0.73858	0.326211	Hodges E et al. Mol Cell 2011
HSC CD133	Bisulfite-Seq	GSM791830	hg19	0.893074	0.787022	0.329974	Hodges E et al. Mol Cell 2011
CD14 Primary Cells	Bisulfite-Seq	GSM1186661	hg19	0.932139	0.796113	0.307716	Bernstein BE et al. Nat Biotechnol 2010
CD19 Primary Cells	Bisulfite-Seq	GSM1186669	hg19	0.927599	0.805407	0.300441	Bernstein BE et al. Nat Biotechnol 2010
CD3 Primary Cells	Bisulfite-Seq	GSM1186660	hg19	0.947913	0.818889	0.298714	Bernstein BE et al. Nat Biotechnol 2010
CD34 Primary Cells	Bisulfite-Seq	GSM916052	hg19	0.937172	0.758288	0.295298	Bernstein BE et al. Nat Biotechnol 2010
CD56 Primary Cells	Bisulfite-Seq	GSM1186663	hg19	0.950636	0.756006	0.281533	Bernstein BE et al. Nat Biotechnol 2010
ESC_1	Bisulfite-Seq	GSM1127122	hg19	0.931827	0.802555	0.280836	Bernstein BE et al. Nat Biotechnol 2010; Gascard P et al. Nat Commun 2015
ESC_2	Bisulfite-Seq	GSM1127123	hg19	0.924151	0.807819	0.284741	Bernstein BE et al. Nat Biotechnol 2010; Gascard P et al. Nat Commun 2015
H1 cell line	Bisulfite-Seq	GSM429321	hg19	0.929834	0.787016	0.265124	Lister R et al. Nature 2009; Hawkins RD. Cell Stem Cell 2010; Bernstein BE et al. Nat Biotechnol 2010; Lister R et al. Nature 2011; Schultz MD et al. Nature 2015
H1 BMP4 cell line	Bisulfite-Seq	GSM602251	hg19	0.956248	0.800613	0.267211	Lister R et al. Nature 2009; Hawkins RD. Cell Stem Cell 2010; Bernstein BE et al. Nat Biotechnol 2010; Lister R et al. Nature 2011; Schultz MD et al. Nature 2015
H1 BMP4 Derived Mesendoderm CulturedCells	Bisulfite-Seq	GSM818003	hg19	0.94623	0.809212	0.26865	Lister R et al. Nature 2009; Hawkins RD. Cell Stem Cell 2010; Bernstein BE et al. Nat Biotechnol 2010; Lister R et al. Nature 2011; Schultz MD et al. Nature 2015
H1 Derived Mesenchymal Stem_Cells	Bisulfite-Seq	GSM864033	hg19	0.897277	0.786314	0.303421	Lister R et al. Nature 2009; Hawkins RD. Cell Stem Cell 2010; Bernstein BE et al. Nat Biotechnol 2010; Lister R et al. Nature 2011; Schultz MD et al. Nature 2015
H9	Bisulfite-Seq	GSM706059	hg19	0.956291	0.806919	0.270155	Lister R et al. Nature 2009; Hawkins RD. Cell Stem Cell 2010; Bernstein BE et al. Nat Biotechnol 2010; Lister R et al. Nature 2011; Schultz MD et al. Nature 2015
hESC_Derived_CD56+_Ectoderm_Cultured_Cells	Bisulfite-Seq	GSM1112821	hg19	0.939215	0.794326	0.275839	Bernstein BE et al. Nat Biotechnol 2010
hESC_Derived_CD56+_Ectoderm_Cultured_Cells_2	Bisulfite-Seq	GSM1112849	hg19	0.918963	0.80844	0.283602	Bernstein BE et al. Nat Biotechnol 2010
hESC_Derived_CD56+_Ectoderm_Cultured_Cells_3	Bisulfite-Seq	GSM1112850	hg19	0.871271	0.806539	0.292971	Bernstein BE et al. Nat Biotechnol 2010
Hmec	Bisulfite-Seq	GSM721195	hg19	0.980088	0.675323	0.35214	Hon GC et al. Genome Res 2012
Hematopoietic stem cells	Bisulfite-Seq	GSM791828	hg19	0.944394	0.761394	0.328016	Hodges E et al. Mol Cell 2011
HUES64	Bisulfite-Seq	GSM1112840	hg19	0.932538	0.826292	0.285165	Bernstein BE et al. Nat Biotechnol 2010
HUES64_2	Bisulfite-Seq	GSM1112841	hg19	0.899274	0.823992	0.286103	Bernstein BE et al. Nat Biotechnol 2010
IMR90_1	Bisulfite-Seq	GSM432687	hg19	0.968908	0.622975	0.343414	Lister R et al. Nature 2009; Hawkins RD. Cell Stem Cell 2010; Bernstein BE et al. Nat Biotechnol 2010; Lister R et al. Nature 2011; Schultz MD et al. Nature 2015
IMR90_2	Bisulfite-Seq	GSM1204464	hg19	0.858416	0.676004	0.339465	Meissner Lab
neurosphere cultured cells, ganglionic eminence derived_free2	Bisulfite-Seq	GSM1127055	hg19	0.940498	0.773596	0.300002	Bernstein BE et al. Nat Biotechnol 2010; Gascard P et al. Nat Commun 2015
neurosphere cultured cells, ganglionic eminence derived_free1	Bisulfite-Seq	GSM941746	hg19	0.863374	0.770702	0.306928	Bernstein BE et al. Nat Biotechnol 2010; Gascard P et al. Nat Commun 2015
neurosphere cultured cells, cortex derived_2	Bisulfite-Seq	GSM1127124	hg19	0.790654	0.769014	0.315766	Bernstein BE et al. Nat Biotechnol 2010; Gascard P et al. Nat Commun 2015
neurosphere cultured cells, cortex derived_1	Bisulfite-Seq	GSM1127118	hg19	0.952301	0.770919	0.301487	Bernstein BE et al. Nat Biotechnol 2010; Gascard P et al. Nat Commun 2015
neutrophil	Bisulfite-Seq	GSM791829	hg19	0.840951	0.764293	0.339296	Hodges E et al. Mol Cell 2011
pbmc	Bisulfite-Seq	GSE17972	hg19	0.847634	0.690896	0.328406	Li Y et al. PloS Biol 2010
wa09	Bisulfite-Seq	GSM491349	hg19	0.901438	0.731949	0.295874	Laurent L et al. Genome Res 2010
wa09fibro	Bisulfite-Seq	GSM491350	hg19	0.890204	0.708109	0.334737	Laurent L et al. Genome Res 2010

## Sheet: RNA_seq
Cell lines	Experiment type	Tissue Type	Data ID	Organization/Institute name	Asembly	Reference
GM12878	RNA-seq	Blood	GSM958728;GSM958742	ENCODE	hg19	Mortazavi A et al. Nature 2012
H1	RNA-seq	Embryo Stem Cell	GSM958733;GSM958743	ENCODE	hg19	Mortazavi A et al. Nature 2012

## Sheet: ChIP-seq
TF Name	Experiment type	Cell Line	Tissue Type	Data ID	Organization/Institute name	Asembly	Reference
Rad21	ChIP-seq	GM12878	Blood	GSM935332	ENCODE	hg19	Pope BD et al. Nature 2014
CTCF	ChIP-seq	GM12878	Blood	GSM935611	ENCODE	hg19	Pope BD et al. Nature 2014
Znf143	ChIP-seq	GM12878	Blood	GSM935613	ENCODE	hg19	Pope BD et al. Nature 2014
Rad21	ChIP-seq	H1	Embryo Stem Cell	GSM803466	ENCODE	hg19	Pope BD et al. Nature 2014
CTCF	ChIP-seq	H1	Embryo Stem Cell	GSM803419	ENCODE	hg19	Pope BD et al. Nature 2014
Znf143	ChIP-seq	H1	Embryo Stem Cell	GSM935514	ENCODE	hg19	Pope BD et al. Nature 2014
H3K27ac	ChIP-seq	GM12878	Blood	GSM733771	ENCODE	hg19	Pope BD et al. Nature 2014
H3K4me1	ChIP-seq	GM12878	Blood	GSM733772	ENCODE	hg19	Pope BD et al. Nature 2014
H3K4me3	ChIP-seq	GM12878	Blood	GSM733708	ENCODE	hg19	Pope BD et al. Nature 2014
H3K27me3	ChIP-seq	GM12878	Blood	GSM733758	ENCODE	hg19	Pope BD et al. Nature 2014
H3K36me3	ChIP-seq	GM12878	Blood	GSM733679	ENCODE	hg19	Pope BD et al. Nature 2014
H3K27ac	ChIP-seq	H1	Embryo Stem Cell	GSM733718	ENCODE	hg19	Pope BD et al. Nature 2014
H3K4me1	ChIP-seq	H1	Embryo Stem Cell	GSM733782	ENCODE	hg19	Pope BD et al. Nature 2014
H3K4me3	ChIP-seq	H1	Embryo Stem Cell	GSM733657	ENCODE	hg19	Pope BD et al. Nature 2014
H3K27me3	ChIP-seq	H1	Embryo Stem Cell	GSM733748	ENCODE	hg19	Pope BD et al. Nature 2014
H3K36me3	ChIP-seq	H1	Embryo Stem Cell	GSM733725	ENCODE	hg19	Pope BD et al. Nature 2014

## Sheet: ChIA-PET
TF Name	Experiment type	Cell Line	Tissue Type	Reference
Rad21	ChIA-PET	GM12878	Blood	Heidari N et al. Genome Research 2014
SMC1	ChIA-PET	hESCs	Embryo Stem Cell	Ji X et al. Cell Stem Cell 2016
