# Supplementary material for: Sparse conserved under-methylated CpGs are associated with high-order chromatin structure
Source: Genome Biol. 2017 Aug 31;18:163. doi: 10.1186/s13059-017-1296-x (PMC5580327; doi:10.1186/s13059-017-1296-x)
Supplement: Supplementary file 4 — is an.xls file containing 9421 scUMCs detected in 31 WGBS. (XLS 1919 kb) [file 13059_2017_1296_MOESM4_ESM.xls]

## Sheet: 31WGBS_scUMC_information
Chrom	loc	-3CpG (distance to scUMC)	-2CpG (distance to scUMC)	-1CpG (distance to scUMC)	1CpG (distance to scUMC)	2CpG (distance to scUMC)	3CpG (distance to scUMC)	#UMC in nearby 3CpG	Cell specific scUMC?
chr1	113969	NO (-968)	NO (-501)	NO (-412)	NO (256)	NO (631)	NO (813)	0
chr1	561182	NO (-967)	NO (-234)	NO (-46)	NO (41)	NO (266)	NO (278)	0
chr1	804432	NO (-637)	NO (-599)	NO (-69)	NO (81)	NO (108)	NO (111)	0
chr1	808584	NO (-116)	NO (-57)	NO (-22)	NO (46)	NO (58)	NO (116)	0	ESC_Specific
chr1	1006025	NO (-148)	NO (-120)	NO (-34)	NO (43)	NO (146)	NO (439)	0
chr1	1361414	NO (-129)	NO (-92)	NO (-32)	NO (7)	NO (62)	NO (66)	0
chr1	1875114	NO (-103)	NO (-100)	NO (-23)	NO (21)	NO (31)	NO (40)	0
chr1	1979206	NO (-57)	NO (-34)	NO (-17)	NO (22)	NO (46)	NO (56)	0
chr1	2055168	NO (-51)	NO (-48)	NO (-33)	NO (18)	NO (36)	NO (52)	0
chr1	2055330	NO (-18)	NO (-6)	NO (-3)	NO (12)	NO (15)	YES (18)	1
chr1	2055348	YES (-18)	NO (-6)	NO (-3)	NO (12)	NO (15)	NO (30)	1
chr1	2055453	NO (-36)	NO (-23)	NO (-6)	NO (12)	NO (15)	NO (18)	0
chr1	2055525	NO (-18)	NO (-6)	NO (-3)	NO (12)	NO (15)	NO (18)	0
chr1	2549533	NO (-445)	NO (-359)	NO (-28)	NO (432)	NO (499)	NO (518)	0
chr1	2587301	NO (-92)	NO (-33)	NO (-16)	NO (44)	NO (54)	NO (120)	0
chr1	2591475	NO (-52)	NO (-50)	NO (-12)	NO (28)	NO (48)	NO (80)	0
chr1	2614517	NO (-101)	NO (-78)	NO (-18)	NO (28)	NO (48)	NO (66)	0
chr1	2615602	NO (-99)	NO (-96)	NO (-72)	NO (28)	NO (66)	NO (88)	0
chr1	2618932	NO (-99)	NO (-64)	NO (-32)	NO (66)	NO (74)	NO (84)	0
chr1	2619453	NO (-56)	NO (-54)	NO (-52)	NO (83)	NO (87)	NO (121)	0
chr1	2620218	NO (-56)	NO (-28)	NO (-4)	NO (83)	NO (87)	NO (95)	0
chr1	2623431	NO (-193)	NO (-113)	NO (-54)	NO (80)	NO (88)	NO (120)	0
chr1	2623814	NO (-56)	NO (-40)	NO (-29)	NO (143)	NO (177)	NO (184)	0
chr1	2625127	NO (-87)	NO (-70)	NO (-54)	NO (38)	NO (66)	NO (74)	0
chr1	2627925	NO (-114)	NO (-72)	NO (-36)	NO (48)	NO (89)	NO (121)	0
chr1	2629933	NO (-121)	NO (-114)	NO (-72)	NO (48)	NO (113)	NO (121)	0
chr1	2691713	NO (-288)	NO (-121)	NO (-85)	NO (69)	NO (101)	NO (117)	0
chr1	2937999	NO (-267)	NO (-171)	NO (-102)	NO (96)	NO (117)	NO (123)	0
chr1	3831931	NO (-211)	NO (-181)	NO (-119)	NO (50)	NO (98)	NO (152)	0
chr1	4050143	NO (-280)	NO (-163)	NO (-119)	NO (85)	NO (134)	NO (163)	0
chr1	4129675	NO (-125)	NO (-108)	NO (-100)	NO (43)	NO (98)	NO (444)	0
chr1	4297512	NO (-486)	NO (-131)	NO (-71)	NO (94)	NO (523)	NO (724)	0
chr1	4745167	NO (-282)	NO (-134)	NO (-23)	NO (48)	NO (108)	NO (199)	0
chr1	5666963	NO (-1004)	NO (-378)	NO (-272)	NO (288)	NO (426)	NO (594)	0
chr1	5904403	NO (-120)	NO (-100)	NO (-37)	NO (79)	NO (94)	NO (105)	0
chr1	6232083	NO (-149)	NO (-82)	NO (-17)	NO (74)	NO (131)	NO (140)	0
chr1	6461912	NO (-59)	NO (-52)	NO (-43)	NO (313)	NO (401)	NO (405)	0
chr1	7102829	NO (-112)	NO (-101)	NO (-64)	NO (31)	YES (56)	NO (262)	1
chr1	7102885	NO (-120)	YES (-56)	NO (-25)	NO (206)	NO (226)	NO (283)	1	Blood_Specific
chr1	7543166	NO (-421)	NO (-354)	NO (-260)	NO (85)	NO (129)	NO (165)	0
chr1	7959947	NO (-233)	NO (-178)	NO (-165)	NO (91)	NO (102)	NO (119)	0
chr1	7980768	NO (-574)	NO (-569)	NO (-329)	NO (64)	NO (164)	NO (238)	0
chr1	8076828	NO (-204)	NO (-155)	NO (-22)	NO (110)	NO (763)	NO (846)	0	Blood_Specific
chr1	8881335	NO (-646)	NO (-636)	NO (-172)	NO (119)	NO (463)	NO (470)	0
chr1	8909469	NO (-106)	NO (-67)	NO (-27)	NO (60)	NO (147)	NO (150)	0
chr1	9138322	NO (-570)	NO (-177)	NO (-158)	NO (144)	NO (145)	NO (166)	0
chr1	9258581	NO (-69)	NO (-62)	NO (-15)	NO (10)	NO (16)	NO (18)	0
chr1	9342780	NO (-379)	NO (-366)	NO (-356)	NO (35)	NO (56)	NO (233)	0
chr1	9380471	NO (-106)	NO (-82)	NO (-46)	NO (31)	NO (54)	NO (71)	0
chr1	9525924	NO (-115)	NO (-95)	NO (-76)	NO (65)	NO (80)	NO (260)	0	Blood_Specific
chr1	9762510	NO (-78)	NO (-57)	NO (-12)	NO (121)	NO (129)	NO (132)	0
chr1	10489962	NO (-391)	NO (-192)	NO (-76)	NO (63)	NO (81)	NO (96)	0
chr1	10852735	NO (-132)	NO (-116)	NO (-94)	YES (10)	NO (117)	NO (202)	1
chr1	10852745	NO (-126)	NO (-104)	YES (-10)	NO (107)	NO (192)	NO (623)	1
chr1	10859812	NO (-188)	NO (-161)	NO (-127)	NO (30)	NO (33)	NO (150)	0
chr1	10861771	NO (-61)	NO (-25)	NO (-2)	NO (58)	NO (63)	NO (69)	0
chr1	10924436	NO (-100)	NO (-40)	NO (-11)	NO (52)	NO (147)	NO (408)	0
chr1	10950583	NO (-204)	NO (-153)	NO (-106)	NO (3)	NO (31)	NO (37)	0
chr1	10961976	NO (-101)	NO (-54)	NO (-29)	NO (12)	NO (72)	NO (85)	0
chr1	11398061	NO (-83)	NO (-50)	NO (-48)	NO (240)	NO (254)	NO (258)	0
chr1	11474336	NO (-113)	NO (-75)	NO (-73)	NO (28)	NO (276)	NO (305)	0
chr1	11533817	NO (-159)	NO (-143)	NO (-13)	NO (30)	NO (61)	NO (197)	0	Blood_Specific
chr1	11540553	NO (-33)	NO (-29)	NO (-23)	NO (4)	NO (25)	NO (31)	0
chr1	11631017	NO (-52)	NO (-46)	NO (-18)	NO (18)	NO (45)	NO (67)	0
chr1	11695029	NO (-308)	NO (-266)	NO (-154)	NO (70)	NO (124)	NO (144)	0
chr1	11702833	NO (-89)	NO (-87)	NO (-28)	NO (9)	NO (30)	NO (50)	0
chr1	11709717	NO (-34)	NO (-24)	NO (-9)	NO (41)	NO (80)	NO (132)	0
chr1	11914786	NO (-121)	NO (-84)	NO (-39)	NO (42)	NO (47)	NO (53)	0
chr1	11943179	NO (-108)	NO (-32)	NO (-25)	NO (91)	NO (142)	NO (158)	0
chr1	11959416	NO (-179)	NO (-104)	NO (-49)	NO (127)	NO (137)	NO (206)	0
chr1	12605168	NO (-90)	NO (-35)	NO (-2)	NO (47)	NO (59)	NO (142)	0
chr1	12779157	NO (-61)	NO (-27)	NO (-13)	NO (291)	NO (390)	NO (406)	0
chr1	12925947	NO (-364)	NO (-356)	NO (-343)	NO (113)	NO (166)	NO (192)	0
chr1	12949393	NO (-141)	NO (-102)	NO (-45)	NO (64)	NO (237)	NO (243)	0
chr1	14196116	NO (-287)	NO (-156)	NO (-2)	NO (70)	NO (96)	NO (114)	0
chr1	14731685	NO (-775)	NO (-726)	NO (-264)	NO (125)	NO (264)	NO (283)	0
chr1	15105837	NO (-192)	NO (-157)	NO (-14)	NO (61)	NO (65)	NO (98)	0
chr1	15177201	NO (-101)	NO (-87)	NO (-67)	NO (231)	NO (264)	NO (317)	0	Blood_Specific
chr1	15434554	NO (-195)	NO (-185)	NO (-115)	NO (12)	NO (108)	NO (172)	0
chr1	16333793	NO (-287)	NO (-130)	NO (-122)	NO (268)	NO (298)	NO (384)	0
chr1	17188266	NO (-144)	NO (-113)	NO (-29)	NO (64)	NO (80)	NO (89)	0
chr1	17372727	NO (-213)	NO (-196)	NO (-160)	NO (333)	NO (335)	NO (375)	0
chr1	17980420	NO (-124)	NO (-93)	NO (-53)	YES (59)	NO (174)	NO (244)	1
chr1	17980479	NO (-152)	NO (-112)	YES (-59)	NO (115)	NO (185)	NO (199)	1	Blood_Specific
chr1	18135688	NO (-159)	NO (-128)	NO (-55)	NO (117)	NO (193)	NO (282)	0
chr1	18236760	NO (-153)	NO (-142)	NO (-115)	NO (121)	NO (128)	NO (147)	0
chr1	18503297	NO (-194)	NO (-162)	NO (-88)	NO (146)	NO (506)	NO (517)	0
chr1	18517192	NO (-131)	NO (-91)	NO (-70)	NO (59)	NO (97)	NO (126)	0
chr1	18543994	NO (-210)	NO (-118)	NO (-48)	NO (70)	NO (180)	NO (337)	0	Blood_Specific
chr1	18567822	NO (-179)	NO (-25)	NO (-7)	NO (270)	NO (297)	NO (303)	0
chr1	18626093	NO (-93)	NO (-50)	NO (-11)	NO (72)	NO (99)	NO (649)	0
chr1	18933735	NO (-115)	NO (-50)	NO (-10)	NO (157)	NO (175)	NO (177)	0
chr1	19014900	NO (-96)	NO (-92)	NO (-35)	NO (45)	NO (122)	NO (133)	0
chr1	19019456	NO (-106)	NO (-98)	NO (-86)	NO (83)	NO (104)	NO (114)	0
chr1	19099060	NO (-462)	NO (-78)	NO (-36)	NO (501)	NO (520)	NO (873)	0
chr1	19385944	NO (-290)	NO (-169)	NO (-137)	NO (37)	NO (48)	NO (133)	0
chr1	20137895	NO (-181)	NO (-91)	NO (-75)	NO (134)	NO (222)	NO (254)	0
chr1	21596861	NO (-45)	NO (-42)	NO (-34)	NO (17)	NO (28)	NO (155)	0
chr1	22364080	NO (-216)	NO (-159)	NO (-33)	NO (90)	NO (113)	NO (190)	0
chr1	22383612	NO (-502)	NO (-414)	NO (-378)	NO (178)	NO (187)	NO (239)	0
chr1	22419000	NO (-853)	NO (-468)	NO (-259)	NO (468)	NO (936)	NO (1301)	0	Blood_Specific
chr1	22932796	NO (-362)	NO (-249)	NO (-95)	NO (135)	NO (256)	NO (258)	0
chr1	22939367	NO (-179)	NO (-143)	NO (-65)	NO (196)	NO (229)	NO (294)	0
chr1	23031320	NO (-395)	NO (-264)	NO (-92)	NO (49)	NO (130)	NO (210)	0
chr1	23038583	NO (-83)	NO (-31)	NO (-22)	NO (48)	NO (58)	NO (86)	0
chr1	23121411	NO (-443)	NO (-147)	NO (-58)	NO (114)	NO (176)	NO (245)	0
chr1	23175258	NO (-370)	NO (-366)	NO (-108)	NO (70)	NO (151)	NO (164)	0
chr1	23242585	NO (-167)	NO (-132)	NO (-112)	NO (44)	NO (46)	NO (48)	0
chr1	23430022	NO (-33)	NO (-29)	NO (-19)	NO (230)	NO (442)	NO (628)	0
chr1	23863982	NO (-122)	NO (-88)	NO (-41)	NO (120)	NO (183)	NO (459)	0
chr1	24045167	NO (-150)	NO (-136)	NO (-19)	NO (8)	NO (214)	NO (440)	0	ESC_Specific
chr1	24604208	NO (-261)	NO (-241)	NO (-80)	NO (108)	NO (176)	NO (184)	0
chr1	24867657	NO (-195)	NO (-162)	NO (-85)	NO (123)	NO (147)	NO (220)	0
chr1	25157294	NO (-826)	NO (-730)	NO (-516)	NO (252)	NO (319)	NO (339)	0	Blood_Specific
chr1	25364343	NO (-287)	NO (-124)	NO (-3)	YES (17)	NO (45)	NO (61)	1
chr1	25364360	NO (-141)	NO (-20)	YES (-17)	NO (28)	NO (44)	NO (219)	1
chr1	26612515	NO (-104)	NO (-97)	NO (-94)	NO (42)	NO (67)	NO (149)	0	ESC_Specific
chr1	26718503	NO (-92)	NO (-84)	NO (-75)	NO (72)	NO (126)	NO (151)	0
chr1	26865376	NO (-344)	NO (-50)	NO (-43)	NO (16)	NO (26)	NO (81)	0	ESC_Specific
chr1	26928555	NO (-103)	NO (-90)	NO (-45)	NO (69)	NO (111)	NO (128)	0
chr1	27026841	NO (-328)	NO (-251)	NO (-58)	NO (18)	NO (24)	NO (147)	0
chr1	27204501	NO (-47)	NO (-38)	NO (-30)	NO (203)	NO (273)	NO (312)	0
chr1	27376367	NO (-160)	NO (-132)	NO (-70)	NO (110)	NO (308)	NO (320)	0
chr1	27748776	NO (-438)	NO (-430)	NO (-14)	NO (71)	NO (120)	NO (127)	0
chr1	27920669	NO (-264)	NO (-181)	NO (-49)	NO (39)	NO (68)	NO (195)	0
chr1	28672912	NO (-203)	NO (-127)	NO (-11)	NO (37)	NO (231)	NO (428)	0
chr1	28680903	NO (-240)	NO (-154)	NO (-91)	NO (19)	NO (297)	NO (395)	0
chr1	28686350	NO (-332)	NO (-293)	NO (-211)	NO (232)	NO (290)	NO (300)	0
chr1	29083418	NO (-391)	NO (-241)	NO (-185)	NO (11)	YES (82)	NO (206)	1
chr1	29083500	NO (-267)	YES (-82)	NO (-71)	NO (124)	NO (145)	NO (198)	1
chr1	29127033	NO (-261)	NO (-166)	NO (-34)	NO (54)	NO (97)	NO (219)	0
chr1	29753116	NO (-513)	NO (-286)	NO (-55)	NO (235)	NO (267)	NO (295)	0
chr1	29757578	NO (-248)	NO (-216)	NO (-87)	NO (198)	NO (201)	NO (279)	0
chr1	29770830	NO (-193)	NO (-67)	NO (-57)	NO (51)	NO (83)	NO (115)	0
chr1	30129519	NO (-534)	NO (-453)	NO (-253)	NO (3)	NO (180)	NO (273)	0
chr1	30209678	NO (-539)	NO (-336)	NO (-207)	NO (143)	NO (318)	NO (333)	0
chr1	30324643	NO (-108)	NO (-69)	NO (-61)	NO (58)	NO (70)	NO (92)	0
chr1	30420980	NO (-60)	NO (-35)	NO (-6)	NO (110)	NO (118)	NO (242)	0
chr1	30560416	NO (-332)	NO (-79)	NO (-62)	NO (8)	NO (223)	NO (256)	0	Blood_Specific
chr1	31179594	NO (-63)	NO (-55)	NO (-27)	NO (11)	NO (38)	NO (83)	0
chr1	31353681	NO (-206)	NO (-177)	NO (-84)	NO (7)	NO (13)	NO (44)	0
chr1	31402412	NO (-344)	NO (-322)	NO (-170)	YES (21)	NO (157)	NO (244)	1
chr1	31402433	NO (-343)	NO (-191)	YES (-21)	NO (136)	NO (223)	NO (348)	1
chr1	31874266	NO (-205)	NO (-143)	NO (-95)	NO (239)	NO (300)	NO (472)	0
chr1	32261978	NO (-147)	NO (-119)	NO (-56)	NO (14)	NO (64)	NO (74)	0
chr1	32805350	NO (-157)	NO (-117)	NO (-113)	NO (57)	NO (200)	NO (281)	0
chr1	32819638	NO (-318)	NO (-63)	NO (-48)	NO (58)	NO (78)	NO (256)	0
chr1	32883114	NO (-361)	NO (-291)	NO (-101)	NO (212)	NO (261)	NO (444)	0
chr1	33337737	NO (-154)	NO (-84)	NO (-58)	NO (29)	NO (46)	NO (89)	0
chr1	33341914	NO (-82)	NO (-50)	NO (-22)	NO (262)	NO (330)	NO (360)	0
chr1	33350995	NO (-274)	NO (-245)	NO (-192)	NO (24)	NO (27)	NO (58)	0
chr1	33520769	NO (-325)	NO (-308)	NO (-53)	NO (58)	NO (136)	NO (225)	0
chr1	33674045	NO (-197)	NO (-84)	NO (-48)	NO (93)	NO (385)	NO (415)	0
chr1	33700577	NO (-263)	NO (-201)	NO (-193)	NO (34)	NO (92)	NO (119)	0
chr1	34041604	NO (-292)	NO (-280)	NO (-153)	NO (34)	NO (78)	NO (92)	0
chr1	35014952	NO (-293)	NO (-251)	NO (-221)	NO (53)	NO (111)	NO (152)	0
chr1	35122551	NO (-83)	NO (-62)	NO (-28)	NO (134)	NO (170)	NO (198)	0
chr1	35147360	NO (-562)	NO (-551)	NO (-504)	NO (573)	NO (650)	NO (740)	0
chr1	35253927	NO (-271)	NO (-226)	NO (-11)	NO (13)	NO (27)	NO (273)	0
chr1	35372839	NO (-290)	NO (-271)	NO (-104)	NO (240)	NO (265)	NO (461)	0
chr1	35836059	NO (-293)	NO (-83)	NO (-50)	NO (123)	NO (130)	NO (157)	0
chr1	36126713	NO (-93)	NO (-38)	NO (-35)	NO (44)	NO (269)	NO (281)	0
chr1	36240753	NO (-104)	NO (-52)	NO (-41)	NO (31)	NO (53)	NO (63)	0
chr1	36751170	NO (-729)	NO (-421)	NO (-175)	NO (38)	YES (42)	NO (64)	1	Blood_Specific
chr1	36751212	NO (-217)	YES (-42)	NO (-4)	NO (22)	NO (223)	NO (261)	1
chr1	37078710	NO (-72)	NO (-35)	NO (-12)	NO (20)	NO (37)	NO (76)	0
chr1	37231474	NO (-369)	NO (-261)	NO (-140)	NO (152)	NO (262)	NO (292)	0
chr1	37431980	NO (-352)	NO (-332)	NO (-65)	NO (31)	NO (165)	NO (179)	0
chr1	37643135	NO (-119)	NO (-100)	NO (-42)	NO (96)	NO (158)	NO (182)	0	Blood_Specific
chr1	37654917	NO (-183)	NO (-174)	NO (-69)	NO (302)	NO (361)	NO (392)	0
chr1	37819687	NO (-73)	NO (-61)	NO (-59)	NO (68)	NO (103)	NO (148)	0
chr1	38356381	NO (-205)	NO (-123)	NO (-85)	NO (245)	NO (315)	NO (449)	0
chr1	38474866	NO (-108)	NO (-94)	NO (-78)	YES (16)	NO (288)	NO (316)	1
chr1	38474882	NO (-110)	NO (-94)	YES (-16)	NO (272)	NO (300)	NO (504)	1
chr1	38719973	NO (-264)	NO (-226)	NO (-189)	NO (2)	NO (81)	NO (144)	0
chr1	38968677	NO (-288)	NO (-125)	NO (-66)	NO (105)	NO (151)	NO (228)	0
chr1	38972359	NO (-192)	NO (-100)	NO (-46)	NO (132)	NO (198)	NO (355)	0
chr1	39050773	NO (-165)	NO (-122)	NO (-91)	NO (13)	NO (193)	NO (195)	0
chr1	39164195	NO (-437)	NO (-228)	NO (-105)	NO (17)	NO (40)	NO (154)	0
chr1	39247698	NO (-159)	NO (-133)	NO (-100)	NO (247)	NO (347)	NO (410)	0
chr1	39255547	NO (-188)	NO (-126)	NO (-119)	NO (152)	NO (160)	NO (180)	0
chr1	39963432	NO (-339)	NO (-310)	NO (-121)	NO (91)	NO (199)	NO (209)	0
chr1	40112073	NO (-166)	NO (-66)	NO (-45)	NO (40)	NO (67)	NO (131)	0	ESC_Specific
chr1	40161043	NO (-385)	NO (-219)	NO (-118)	NO (389)	NO (395)	NO (409)	0
chr1	40169203	NO (-158)	NO (-115)	NO (-40)	NO (55)	NO (177)	NO (189)	0
chr1	40186071	NO (-164)	NO (-147)	NO (-33)	NO (43)	NO (52)	NO (73)	0
chr1	41115882	NO (-114)	NO (-103)	NO (-46)	NO (129)	NO (296)	NO (374)	0
chr1	41943004	NO (-106)	NO (-41)	NO (-16)	NO (57)	NO (120)	NO (184)	0
chr1	42612352	NO (-113)	NO (-70)	NO (-48)	NO (6)	NO (71)	NO (100)	0
chr1	42806405	NO (-441)	NO (-215)	NO (-111)	NO (134)	NO (139)	NO (161)	0
chr1	42977451	NO (-218)	NO (-215)	NO (-43)	NO (73)	NO (270)	NO (290)	0
chr1	43084738	NO (-222)	NO (-219)	NO (-185)	NO (63)	NO (131)	NO (259)	0
chr1	43643537	NO (-109)	NO (-60)	NO (-39)	NO (170)	NO (236)	NO (398)	0
chr1	43818698	NO (-210)	NO (-160)	NO (-127)	NO (29)	NO (145)	NO (170)	0
chr1	44460616	NO (-193)	NO (-140)	NO (-47)	NO (38)	NO (132)	NO (225)	0
chr1	44558057	NO (-95)	NO (-89)	NO (-44)	NO (20)	NO (68)	NO (205)	0
chr1	44603762	NO (-130)	NO (-116)	NO (-99)	NO (20)	NO (44)	NO (86)	0
chr1	44683416	NO (-349)	NO (-101)	NO (-47)	NO (68)	NO (190)	NO (379)	0
chr1	45195074	NO (-276)	NO (-85)	NO (-83)	NO (264)	NO (272)	NO (301)	0
chr1	46002735	NO (-309)	NO (-114)	NO (-25)	NO (55)	NO (64)	NO (87)	0
chr1	47201397	NO (-280)	NO (-218)	NO (-89)	YES (37)	NO (217)	NO (617)	1
chr1	47201434	NO (-255)	NO (-126)	YES (-37)	NO (180)	NO (580)	NO (711)	1
chr1	47344072	NO (-433)	NO (-314)	NO (-277)	NO (155)	NO (184)	NO (442)	0
chr1	47483318	NO (-809)	NO (-701)	NO (-161)	NO (173)	NO (224)	NO (281)	0
chr1	47877240	NO (-109)	NO (-101)	NO (-54)	NO (123)	NO (255)	NO (286)	0
chr1	47961359	NO (-125)	NO (-59)	NO (-11)	NO (211)	NO (356)	NO (385)	0
chr1	47989516	NO (-152)	NO (-144)	NO (-50)	NO (6)	NO (195)	NO (211)	0
chr1	48526949	NO (-250)	NO (-99)	NO (-75)	NO (498)	NO (584)	NO (803)	0
chr1	48694067	NO (-151)	NO (-140)	NO (-26)	NO (24)	NO (147)	NO (301)	0
chr1	49744844	NO (-718)	NO (-471)	NO (-143)	NO (98)	NO (161)	NO (391)	0
chr1	49908571	NO (-236)	NO (-230)	NO (-181)	NO (72)	NO (203)	NO (481)	0
chr1	50235374	NO (-620)	NO (-604)	NO (-209)	NO (130)	NO (355)	NO (363)	0
chr1	50244238	NO (-139)	NO (-50)	NO (-47)	NO (163)	NO (165)	NO (283)	0
chr1	50248283	NO (-328)	NO (-152)	NO (-110)	NO (244)	NO (279)	NO (478)	0
chr1	50332841	NO (-80)	NO (-71)	NO (-10)	NO (33)	NO (56)	NO (344)	0
chr1	50378914	NO (-273)	NO (-253)	NO (-102)	NO (189)	NO (194)	NO (248)	0
chr1	50733617	NO (-301)	NO (-155)	NO (-94)	NO (52)	NO (76)	NO (98)	0
chr1	50767308	NO (-272)	NO (-251)	NO (-142)	NO (99)	NO (148)	NO (252)	0
chr1	50895151	NO (-390)	NO (-193)	NO (-54)	NO (79)	NO (272)	NO (593)	0
chr1	51240705	NO (-574)	NO (-47)	NO (-35)	NO (414)	NO (591)	NO (655)	0
chr1	51514653	NO (-293)	NO (-169)	NO (-149)	NO (646)	NO (734)	NO (1017)	0
chr1	51797193	NO (-243)	NO (-218)	NO (-206)	YES (44)	NO (227)	NO (348)	1
chr1	51797237	NO (-262)	NO (-250)	YES (-44)	NO (183)	NO (304)	NO (356)	1
chr1	51889056	NO (-148)	NO (-146)	NO (-95)	NO (425)	NO (1043)	NO (1285)	0
chr1	52114120	NO (-410)	NO (-266)	NO (-79)	NO (130)	NO (237)	NO (486)	0
chr1	52201107	NO (-205)	NO (-188)	NO (-8)	NO (77)	NO (108)	NO (124)	0
chr1	52734262	NO (-461)	NO (-419)	NO (-104)	NO (35)	NO (139)	NO (159)	0
chr1	53125643	NO (-44)	NO (-28)	NO (-26)	NO (23)	NO (49)	NO (170)	0
chr1	53908184	NO (-688)	NO (-376)	NO (-328)	NO (24)	NO (32)	NO (113)	0
chr1	53916111	NO (-425)	NO (-320)	NO (-261)	NO (68)	NO (120)	NO (216)	0
chr1	54344494	NO (-458)	NO (-211)	NO (-41)	NO (55)	NO (278)	NO (299)	0
chr1	56856137	NO (-268)	NO (-74)	NO (-68)	NO (394)	NO (581)	NO (654)	0
chr1	57050905	NO (-225)	NO (-102)	NO (-5)	NO (149)	NO (154)	NO (230)	0
chr1	57224744	NO (-490)	NO (-280)	NO (-104)	NO (121)	NO (127)	NO (220)	0
chr1	58513048	NO (-438)	NO (-408)	NO (-9)	NO (51)	NO (112)	NO (220)	0	Blood_Specific
chr1	58717333	NO (-254)	NO (-226)	NO (-221)	YES (188)	NO (299)	NO (682)	1
chr1	58717521	NO (-414)	NO (-409)	YES (-188)	NO (111)	NO (494)	NO (710)	1
chr1	59528493	NO (-447)	NO (-94)	NO (-47)	NO (66)	NO (73)	NO (147)	0
chr1	60036324	NO (-366)	NO (-225)	NO (-111)	YES (16)	NO (79)	NO (216)	1
chr1	60036340	NO (-241)	NO (-127)	YES (-16)	NO (63)	NO (200)	NO (267)	1
chr1	60165068	YES (-510)	NO (-236)	NO (-205)	NO (22)	YES (169)	NO (350)	2
chr1	60165237	NO (-374)	YES (-169)	NO (-147)	NO (181)	NO (236)	NO (238)	1
chr1	60436777	NO (-164)	NO (-63)	NO (-59)	NO (74)	NO (105)	NO (156)	0
chr1	60622714	NO (-757)	NO (-569)	NO (-86)	YES (110)	NO (112)	NO (500)	1
chr1	60622824	NO (-679)	NO (-196)	YES (-110)	NO (2)	NO (390)	NO (447)	1
chr1	61314297	NO (-229)	NO (-163)	NO (-104)	NO (325)	NO (342)	NO (502)	0
chr1	61359089	NO (-86)	NO (-50)	NO (-39)	NO (61)	NO (80)	NO (91)	0
chr1	61756366	NO (-508)	NO (-401)	NO (-36)	NO (71)	NO (389)	NO (404)	0
chr1	62596957	NO (-140)	NO (-67)	NO (-9)	NO (11)	NO (231)	NO (294)	0
chr1	62610131	NO (-325)	NO (-299)	NO (-43)	NO (199)	NO (222)	NO (448)	0
chr1	62857240	NO (-586)	NO (-506)	NO (-419)	NO (3)	YES (30)	NO (127)	1
chr1	62857270	NO (-449)	YES (-30)	NO (-27)	NO (97)	NO (516)	NO (560)	1
chr1	62873266	NO (-291)	NO (-215)	NO (-34)	NO (109)	NO (192)	NO (224)	0
chr1	64246561	NO (-407)	NO (-377)	NO (-309)	NO (63)	NO (159)	NO (309)	0
chr1	64824675	NO (-148)	NO (-137)	NO (-103)	NO (113)	NO (227)	NO (254)	0
chr1	65675198	NO (-322)	NO (-248)	NO (-163)	NO (87)	NO (96)	NO (215)	0	Blood_Specific
chr1	65789097	NO (-185)	NO (-163)	NO (-142)	NO (45)	NO (145)	NO (329)	0
chr1	66478243	NO (-658)	NO (-449)	NO (-263)	YES (66)	NO (89)	NO (381)	1
chr1	66478309	NO (-515)	NO (-329)	YES (-66)	NO (23)	NO (315)	NO (612)	1
chr1	66719148	NO (-294)	NO (-109)	NO (-47)	NO (636)	NO (654)	NO (670)	0
chr1	66806005	NO (-448)	NO (-389)	NO (-130)	NO (317)	NO (1087)	NO (1153)	0
chr1	67699863	NO (-368)	NO (-53)	NO (-8)	NO (652)	NO (913)	NO (934)	0
chr1	67813540	NO (-559)	NO (-342)	NO (-5)	NO (22)	NO (67)	NO (249)	0	ESC_Specific
chr1	67981255	NO (-698)	NO (-631)	NO (-20)	NO (24)	NO (75)	NO (279)	0
chr1	68476297	NO (-87)	NO (-71)	NO (-64)	NO (99)	NO (177)	NO (193)	0
chr1	69407821	NO (-475)	NO (-216)	NO (-108)	NO (13)	NO (104)	NO (424)	0
chr1	69458084	NO (-502)	NO (-468)	NO (-228)	NO (94)	NO (363)	NO (490)	0
chr1	69786742	NO (-472)	NO (-293)	NO (-83)	NO (54)	NO (56)	NO (137)	0
chr1	70167875	NO (-243)	NO (-239)	NO (-159)	NO (17)	NO (199)	NO (263)	0
chr1	70191308	NO (-291)	NO (-135)	NO (-32)	NO (36)	NO (102)	NO (104)	0
chr1	71515840	NO (-607)	NO (-235)	NO (-232)	NO (321)	NO (595)	NO (996)	0
chr1	72503533	NO (-383)	NO (-270)	NO (-239)	NO (26)	NO (292)	NO (374)	0
chr1	74201968	NO (-544)	NO (-268)	NO (-111)	NO (174)	NO (358)	NO (394)	0
chr1	74409141	NO (-1120)	NO (-853)	NO (-808)	NO (160)	NO (520)	NO (909)	0
chr1	74711125	NO (-331)	NO (-99)	NO (-17)	NO (896)	NO (930)	NO (1025)	0
chr1	74934832	NO (-610)	NO (-518)	NO (-125)	NO (373)	NO (533)	NO (615)	0
chr1	74968243	NO (-71)	NO (-20)	NO (-11)	NO (64)	NO (266)	NO (276)	0
chr1	75037165	NO (-195)	NO (-158)	NO (-87)	NO (130)	NO (140)	NO (169)	0
chr1	75237133	NO (-114)	NO (-59)	NO (-5)	NO (5)	NO (28)	NO (153)	0
chr1	76098363	NO (-726)	NO (-667)	NO (-521)	NO (29)	NO (134)	NO (191)	0
chr1	76695468	NO (-282)	NO (-239)	NO (-140)	NO (44)	NO (70)	NO (91)	0
chr1	76735019	NO (-373)	NO (-249)	NO (-151)	NO (264)	NO (278)	NO (380)	0
chr1	78611064	NO (-610)	NO (-347)	NO (-103)	NO (2)	NO (152)	NO (436)	0	ESC_Specific
chr1	79728385	NO (-679)	NO (-645)	NO (-616)	NO (163)	YES (223)	NO (474)	1
chr1	79728608	NO (-839)	YES (-223)	NO (-60)	NO (251)	NO (323)	NO (367)	1
chr1	80602744	NO (-104)	NO (-15)	NO (-10)	NO (29)	NO (278)	NO (310)	0
chr1	81730828	NO (-351)	NO (-189)	NO (-89)	NO (53)	NO (151)	NO (181)	0
chr1	81806359	NO (-264)	NO (-252)	NO (-216)	NO (173)	NO (295)	NO (379)	0
chr1	82130326	NO (-679)	NO (-504)	NO (-484)	NO (19)	NO (158)	NO (233)	0
chr1	82226370	NO (-654)	NO (-495)	NO (-301)	NO (597)	NO (675)	NO (1123)	0
chr1	84366382	NO (-158)	NO (-84)	NO (-80)	NO (743)	NO (768)	NO (861)	0
chr1	84371135	NO (-1439)	NO (-1369)	NO (-1028)	NO (206)	NO (253)	NO (923)	0
chr1	84397546	NO (-495)	NO (-380)	NO (-151)	YES (171)	NO (503)	NO (529)	1
chr1	84397717	NO (-551)	NO (-322)	YES (-171)	NO (332)	NO (358)	NO (370)	1
chr1	84486044	NO (-312)	NO (-297)	NO (-85)	NO (37)	NO (112)	NO (172)	0
chr1	84963706	NO (-539)	NO (-436)	NO (-428)	NO (101)	NO (324)	NO (411)	0
chr1	85164084	NO (-198)	NO (-193)	NO (-18)	NO (6)	NO (68)	NO (323)	0
chr1	86316082	NO (-298)	NO (-213)	NO (-130)	NO (149)	NO (229)	NO (299)	0
chr1	86484155	NO (-523)	NO (-422)	NO (-263)	NO (367)	NO (625)	NO (849)	0
chr1	86965876	NO (-281)	NO (-254)	NO (-53)	NO (37)	NO (463)	NO (611)	0
chr1	87903515	NO (-508)	NO (-285)	NO (-120)	NO (157)	NO (271)	NO (344)	0
chr1	88417609	NO (-561)	NO (-481)	NO (-145)	NO (172)	NO (217)	NO (278)	0
chr1	89401704	NO (-246)	NO (-174)	NO (-120)	NO (753)	NO (803)	NO (892)	0
chr1	89949010	NO (-118)	NO (-54)	NO (-5)	NO (48)	NO (210)	NO (376)	0
chr1	90573723	NO (-199)	NO (-72)	NO (-63)	NO (53)	NO (66)	NO (648)	0
chr1	90580398	NO (-523)	NO (-357)	NO (-233)	NO (164)	NO (216)	NO (349)	0
chr1	90641540	NO (-317)	NO (-308)	NO (-108)	NO (124)	NO (281)	NO (438)	0
chr1	91706629	NO (-996)	NO (-980)	NO (-140)	NO (30)	NO (32)	NO (65)	0
chr1	93175378	NO (-174)	NO (-90)	NO (-71)	NO (89)	NO (123)	NO (287)	0
chr1	93218632	NO (-297)	NO (-163)	NO (-160)	NO (140)	NO (143)	NO (232)	0
chr1	93257404	NO (-195)	NO (-192)	NO (-172)	NO (3)	NO (56)	NO (157)	0
chr1	93325156	NO (-244)	NO (-184)	NO (-148)	NO (18)	NO (121)	NO (142)	0
chr1	93459972	NO (-385)	NO (-322)	NO (-313)	YES (77)	NO (128)	NO (130)	1
chr1	93460049	NO (-399)	NO (-390)	YES (-77)	NO (51)	NO (53)	NO (91)	1
chr1	93522010	NO (-128)	NO (-41)	NO (-5)	NO (338)	NO (401)	NO (464)	0
chr1	93643713	NO (-623)	NO (-593)	NO (-241)	NO (20)	NO (35)	NO (52)	0
chr1	93806798	NO (-621)	NO (-112)	NO (-100)	NO (288)	NO (398)	NO (405)	0
chr1	94795648	NO (-444)	NO (-224)	NO (-133)	NO (117)	NO (132)	NO (142)	0
chr1	96236415	NO (-274)	NO (-244)	NO (-225)	NO (51)	NO (785)	NO (1112)	0
chr1	96259779	NO (-222)	NO (-214)	NO (-58)	NO (27)	NO (183)	NO (610)	0
chr1	97061984	NO (-366)	NO (-253)	NO (-30)	NO (74)	NO (152)	NO (220)	0
chr1	97181347	NO (-1036)	NO (-717)	NO (-613)	NO (146)	NO (203)	NO (254)	0
chr1	98286223	NO (-553)	NO (-367)	NO (-309)	NO (15)	NO (105)	NO (312)	0
chr1	98315778	NO (-708)	NO (-693)	NO (-685)	NO (336)	NO (499)	NO (506)	0
chr1	99022185	NO (-863)	NO (-746)	NO (-311)	NO (57)	NO (505)	NO (527)	0
chr1	99584875	NO (-227)	NO (-125)	NO (-16)	YES (66)	NO (429)	NO (625)	1
chr1	99584941	NO (-191)	NO (-82)	YES (-66)	NO (363)	NO (559)	NO (588)	1
chr1	99677388	NO (-467)	NO (-204)	NO (-188)	NO (366)	NO (446)	NO (1094)	0
chr1	100223850	NO (-1020)	NO (-697)	NO (-231)	NO (260)	NO (315)	NO (369)	0
chr1	100866030	NO (-743)	NO (-380)	NO (-305)	NO (16)	NO (324)	NO (379)	0
chr1	101386859	NO (-775)	NO (-381)	NO (-149)	NO (348)	NO (479)	NO (681)	0	Blood_Specific
chr1	101904143	NO (-583)	NO (-123)	NO (-50)	NO (365)	NO (397)	NO (424)	0
chr1	101934584	NO (-510)	NO (-486)	NO (-186)	NO (109)	NO (196)	NO (284)	0
chr1	101939795	NO (-280)	NO (-274)	NO (-235)	NO (86)	NO (678)	NO (858)	0
chr1	103329416	NO (-250)	NO (-232)	NO (-105)	NO (75)	NO (287)	NO (937)	0
chr1	104748210	NO (-280)	NO (-246)	NO (-94)	NO (25)	NO (36)	NO (45)	0
chr1	104957156	NO (-645)	NO (-544)	NO (-510)	NO (211)	NO (304)	NO (308)	0
chr1	105190998	NO (-600)	NO (-310)	NO (-42)	NO (338)	NO (382)	NO (386)	0
chr1	106628230	NO (-863)	NO (-461)	NO (-259)	NO (110)	NO (412)	NO (644)	0
chr1	107739784	NO (-207)	NO (-203)	NO (-100)	NO (48)	NO (150)	NO (169)	0
chr1	108571781	NO (-580)	NO (-429)	NO (-63)	NO (124)	NO (329)	NO (415)	0
chr1	108754069	NO (-439)	NO (-210)	NO (-120)	NO (368)	NO (383)	NO (518)	0
chr1	109796558	NO (-160)	NO (-86)	NO (-69)	NO (23)	NO (39)	NO (137)	0
chr1	109796702	NO (-121)	NO (-105)	NO (-7)	NO (34)	NO (54)	NO (237)	0
chr1	109942211	NO (-377)	NO (-289)	NO (-150)	NO (138)	NO (334)	NO (410)	0
chr1	109988600	NO (-88)	NO (-70)	NO (-66)	NO (45)	NO (75)	NO (90)	0
chr1	110041130	NO (-222)	NO (-134)	NO (-113)	NO (179)	NO (196)	NO (258)	0
chr1	110106962	NO (-166)	NO (-91)	NO (-30)	NO (163)	NO (362)	NO (367)	0
chr1	110650308	NO (-273)	NO (-246)	NO (-135)	NO (28)	NO (84)	NO (90)	0
chr1	110659232	NO (-278)	NO (-180)	NO (-175)	YES (11)	NO (77)	NO (95)	1
chr1	110659243	NO (-191)	NO (-186)	YES (-11)	NO (66)	NO (84)	NO (215)	1
chr1	110731517	NO (-129)	NO (-106)	NO (-91)	NO (34)	NO (225)	NO (304)	0
chr1	110892045	NO (-693)	NO (-601)	NO (-282)	NO (533)	NO (544)	NO (598)	0
chr1	111032916	NO (-75)	NO (-66)	NO (-39)	NO (28)	NO (123)	NO (136)	0
chr1	111069049	NO (-174)	NO (-125)	NO (-26)	NO (113)	NO (126)	NO (147)	0
chr1	111278085	NO (-291)	NO (-154)	NO (-116)	NO (87)	NO (467)	NO (475)	0
chr1	111296533	NO (-146)	NO (-85)	NO (-58)	NO (229)	NO (276)	NO (318)	0
chr1	111594870	NO (-1057)	NO (-384)	NO (-147)	NO (88)	NO (234)	NO (612)	0
chr1	112084970	NO (-51)	NO (-49)	NO (-14)	NO (86)	NO (105)	NO (112)	0
chr1	112257698	NO (-191)	NO (-171)	NO (-56)	NO (35)	NO (43)	NO (74)	0
chr1	112312329	NO (-149)	NO (-86)	NO (-61)	NO (200)	NO (216)	NO (521)	0	Blood_Specific
chr1	112787243	NO (-273)	NO (-102)	NO (-35)	NO (89)	NO (99)	NO (128)	0
chr1	112807328	NO (-422)	NO (-410)	NO (-375)	NO (8)	NO (216)	NO (421)	0
chr1	112864766	NO (-89)	NO (-62)	NO (-35)	NO (99)	NO (102)	NO (134)	0
chr1	113383817	NO (-253)	NO (-155)	NO (-63)	NO (26)	NO (265)	NO (299)	0
chr1	113742579	NO (-212)	NO (-203)	NO (-160)	NO (23)	NO (65)	NO (299)	0	ESC_Specific
chr1	114324073	NO (-163)	NO (-46)	NO (-21)	NO (213)	NO (274)	NO (277)	0
chr1	114605338	NO (-688)	NO (-479)	NO (-150)	YES (88)	NO (226)	NO (244)	1
chr1	114605426	NO (-567)	NO (-238)	YES (-88)	NO (138)	NO (156)	NO (166)	1
chr1	114699401	NO (-438)	NO (-358)	NO (-113)	NO (22)	NO (216)	NO (227)	0
chr1	115595329	NO (-129)	NO (-103)	NO (-81)	NO (141)	NO (173)	NO (213)	0
chr1	115773088	NO (-197)	NO (-96)	NO (-93)	NO (15)	NO (520)	NO (902)	0
chr1	116512248	NO (-388)	NO (-248)	NO (-101)	NO (101)	YES (136)	NO (425)	1
chr1	116512384	NO (-237)	YES (-136)	NO (-35)	NO (289)	NO (327)	NO (407)	1
chr1	116563447	NO (-322)	NO (-284)	NO (-34)	YES (40)	NO (248)	NO (272)	1
chr1	116563487	NO (-324)	NO (-74)	YES (-40)	NO (208)	NO (232)	NO (249)	1
chr1	116773528	NO (-322)	NO (-123)	NO (-107)	NO (39)	NO (364)	NO (400)	0
chr1	117215662	NO (-143)	NO (-136)	NO (-120)	NO (233)	NO (246)	NO (276)	0
chr1	117598322	NO (-476)	NO (-328)	NO (-70)	NO (40)	NO (74)	NO (80)	0
chr1	118616874	NO (-342)	NO (-301)	NO (-215)	NO (91)	NO (98)	NO (126)	0
chr1	118878149	NO (-156)	NO (-63)	NO (-14)	NO (149)	NO (435)	NO (447)	0
chr1	120427432	NO (-348)	NO (-345)	NO (-261)	NO (136)	NO (286)	NO (452)	0
chr1	120491440	NO (-257)	NO (-190)	NO (-13)	NO (179)	NO (357)	NO (592)	0
chr1	120602014	NO (-939)	NO (-267)	NO (-255)	NO (16)	NO (149)	NO (433)	0
chr1	121358717	NO (-114)	NO (-111)	NO (-59)	NO (48)	NO (57)	NO (100)	0
chr1	121427416	NO (-78)	NO (-55)	NO (-5)	NO (60)	NO (74)	NO (102)	0
chr1	121434021	NO (-216)	NO (-189)	NO (-97)	NO (29)	NO (42)	NO (65)	0
chr1	121458406	NO (-44)	NO (-38)	NO (-22)	NO (24)	NO (148)	NO (254)	0
chr1	121471027	NO (-121)	NO (-51)	NO (-34)	NO (45)	NO (92)	NO (119)	0
chr1	142545506	NO (-226)	NO (-142)	NO (-27)	NO (95)	NO (126)	NO (155)	0
chr1	142549855	NO (-512)	NO (-509)	NO (-30)	NO (76)	NO (135)	NO (147)	0
chr1	142585081	NO (-213)	NO (-68)	NO (-58)	NO (123)	NO (257)	NO (320)	0
chr1	142600005	NO (-133)	NO (-116)	NO (-109)	NO (32)	NO (76)	NO (98)	0
chr1	142613732	NO (-129)	NO (-90)	NO (-53)	NO (2)	NO (272)	NO (282)	0
chr1	142617673	NO (-174)	NO (-97)	NO (-75)	NO (36)	NO (44)	NO (64)	0
chr1	142669020	NO (-213)	NO (-88)	NO (-77)	NO (35)	NO (117)	NO (141)	0
chr1	142669520	NO (-359)	NO (-118)	NO (-97)	NO (31)	NO (41)	NO (51)	0
chr1	142677366	NO (-250)	NO (-241)	NO (-173)	NO (48)	NO (223)	NO (772)	0
chr1	142802886	NO (-374)	NO (-313)	NO (-251)	NO (21)	NO (268)	NO (287)	0
chr1	142889302	NO (-825)	NO (-778)	NO (-484)	NO (407)	NO (581)	NO (631)	0
chr1	142892220	NO (-84)	NO (-75)	NO (-50)	NO (22)	NO (35)	NO (55)	0
chr1	142916475	NO (-325)	NO (-134)	NO (-79)	NO (258)	NO (451)	NO (505)	0
chr1	143237157	NO (-554)	NO (-532)	NO (-252)	NO (49)	NO (346)	NO (442)	0
chr1	143253495	NO (-321)	NO (-282)	NO (-86)	NO (298)	NO (309)	NO (388)	0
chr1	143282616	NO (-163)	NO (-113)	NO (-76)	NO (14)	NO (21)	NO (83)	0
chr1	143286582	NO (-234)	NO (-70)	NO (-42)	NO (121)	NO (169)	NO (257)	0
chr1	143476310	NO (-251)	NO (-238)	NO (-160)	NO (205)	NO (352)	NO (614)	0
chr1	143536849	NO (-54)	NO (-25)	NO (-14)	NO (77)	NO (368)	NO (421)	0
chr1	144090776	NO (-310)	NO (-104)	NO (-21)	NO (109)	NO (282)	NO (316)	0
chr1	144179744	NO (-202)	NO (-105)	NO (-10)	NO (6)	NO (25)	NO (137)	0
chr1	145402214	NO (-369)	NO (-300)	NO (-165)	YES (112)	NO (222)	NO (285)	1
chr1	145402326	NO (-412)	NO (-277)	YES (-112)	NO (110)	NO (173)	NO (259)	1
chr1	145524883	NO (-609)	NO (-453)	NO (-65)	NO (174)	NO (197)	NO (340)	0
chr1	145548200	NO (-106)	NO (-12)	NO (-6)	NO (34)	NO (64)	NO (120)	0
chr1	146745646	NO (-775)	NO (-501)	NO (-366)	NO (110)	NO (224)	NO (245)	0	Blood_Specific
chr1	147039529	NO (-486)	NO (-299)	NO (-214)	YES (149)	NO (187)	NO (316)	1
chr1	147039678	NO (-448)	NO (-363)	YES (-149)	NO (38)	NO (167)	NO (669)	1	ESC_Specific
chr1	147364959	NO (-209)	NO (-172)	NO (-169)	NO (60)	NO (529)	NO (595)	0
chr1	147553710	NO (-785)	NO (-752)	NO (-735)	NO (191)	NO (214)	NO (232)	0
chr1	147856378	NO (-186)	NO (-108)	NO (-69)	NO (140)	NO (199)	NO (259)	0
chr1	149060031	NO (-516)	NO (-305)	NO (-142)	NO (63)	NO (80)	NO (498)	0
chr1	149189792	NO (-170)	NO (-116)	NO (-80)	NO (306)	NO (405)	NO (489)	0
chr1	149362364	NO (-273)	NO (-150)	NO (-63)	NO (60)	NO (81)	NO (94)	0
chr1	150895046	NO (-646)	NO (-124)	NO (-87)	NO (288)	NO (290)	NO (501)	0	Blood_Specific
chr1	151416524	NO (-256)	NO (-209)	NO (-112)	NO (160)	NO (277)	NO (435)	0
chr1	151940675	NO (-867)	NO (-629)	NO (-399)	NO (57)	NO (154)	NO (177)	0
chr1	151991222	NO (-231)	NO (-82)	NO (-10)	NO (91)	NO (99)	NO (137)	0
chr1	152042218	NO (-148)	NO (-112)	NO (-72)	NO (9)	NO (41)	NO (622)	0
chr1	152110875	NO (-510)	NO (-41)	NO (-15)	NO (132)	NO (288)	NO (340)	0
chr1	152112630	NO (-270)	NO (-250)	NO (-232)	NO (278)	NO (415)	NO (469)	0
chr1	152114446	NO (-549)	NO (-365)	NO (-219)	NO (76)	YES (192)	NO (342)	1
chr1	152114638	NO (-411)	YES (-192)	NO (-116)	NO (150)	NO (514)	NO (562)	1
chr1	152163198	NO (-566)	NO (-492)	NO (-155)	NO (224)	NO (644)	NO (653)	0
chr1	152222095	NO (-557)	NO (-466)	NO (-236)	NO (96)	NO (438)	NO (475)	0
chr1	152269640	NO (-237)	NO (-223)	NO (-205)	NO (26)	NO (56)	NO (77)	0
chr1	152354634	NO (-520)	NO (-452)	NO (-162)	NO (199)	NO (354)	NO (418)	0
chr1	152458918	NO (-410)	NO (-347)	NO (-72)	NO (35)	NO (211)	NO (314)	0
chr1	152518714	NO (-222)	NO (-167)	NO (-140)	NO (259)	NO (405)	NO (702)	0
chr1	152543857	NO (-810)	NO (-492)	NO (-88)	NO (98)	NO (115)	NO (162)	0
chr1	152612810	NO (-613)	NO (-432)	NO (-77)	NO (176)	NO (246)	NO (411)	0
chr1	152720574	NO (-317)	NO (-291)	NO (-274)	NO (4)	NO (400)	NO (886)	0
chr1	152747562	NO (-90)	NO (-61)	NO (-38)	NO (68)	NO (70)	NO (542)	0
chr1	152792524	NO (-872)	NO (-593)	NO (-249)	NO (43)	NO (52)	NO (93)	0
chr1	152843737	NO (-65)	NO (-61)	NO (-55)	NO (53)	NO (87)	NO (133)	0
chr1	152850698	NO (-925)	NO (-915)	NO (-168)	NO (10)	NO (191)	NO (294)	0
chr1	153181964	NO (-113)	NO (-48)	NO (-33)	NO (53)	NO (116)	NO (156)	0
chr1	153204536	NO (-276)	NO (-161)	NO (-75)	NO (23)	NO (48)	NO (167)	0
chr1	153261332	NO (-204)	NO (-79)	NO (-32)	NO (21)	NO (49)	NO (67)	0
chr1	153456439	NO (-158)	NO (-91)	NO (-23)	NO (58)	NO (90)	NO (166)	0
chr1	153467556	NO (-743)	NO (-713)	NO (-642)	NO (42)	NO (204)	NO (239)	0
chr1	153893087	NO (-297)	NO (-293)	NO (-148)	NO (313)	NO (359)	NO (378)	0
chr1	154438490	NO (-188)	NO (-117)	NO (-101)	NO (287)	NO (390)	NO (456)	0
chr1	154757589	NO (-419)	NO (-416)	NO (-254)	NO (381)	NO (532)	NO (594)	0	Blood_Specific
chr1	154844136	NO (-627)	NO (-589)	NO (-283)	NO (323)	NO (335)	NO (435)	0
chr1	154851640	NO (-87)	NO (-55)	NO (-17)	NO (119)	NO (140)	NO (162)	0
chr1	155017407	NO (-136)	NO (-96)	NO (-57)	NO (104)	NO (140)	NO (312)	0
chr1	156306706	NO (-334)	NO (-311)	NO (-22)	NO (90)	NO (211)	NO (215)	0
chr1	156414398	NO (-464)	NO (-450)	NO (-228)	NO (146)	NO (366)	NO (370)	0
chr1	156578568	NO (-148)	NO (-109)	NO (-45)	NO (11)	NO (39)	NO (120)	0
chr1	156579018	NO (-134)	NO (-59)	NO (-9)	NO (85)	NO (143)	NO (433)	0
chr1	156638974	NO (-159)	NO (-152)	NO (-127)	NO (25)	NO (40)	NO (73)	0
chr1	156881524	NO (-229)	NO (-202)	NO (-147)	NO (61)	NO (220)	NO (319)	0
chr1	158005969	NO (-695)	NO (-460)	NO (-12)	NO (48)	NO (123)	NO (154)	0
chr1	158614469	NO (-400)	NO (-395)	NO (-329)	NO (25)	NO (27)	NO (86)	0
chr1	159524312	NO (-596)	NO (-580)	NO (-91)	NO (133)	NO (560)	NO (752)	0
chr1	159859904	NO (-361)	NO (-266)	NO (-158)	NO (10)	NO (133)	NO (240)	0
chr1	160028039	NO (-132)	NO (-50)	NO (-38)	NO (302)	NO (334)	NO (524)	0
chr1	160050683	NO (-199)	NO (-153)	NO (-140)	NO (194)	NO (229)	NO (265)	0
chr1	160430686	NO (-219)	NO (-60)	NO (-47)	NO (217)	NO (319)	NO (438)	0
chr1	160577115	NO (-507)	NO (-359)	NO (-44)	NO (101)	NO (209)	NO (284)	0
chr1	160580433	NO (-127)	NO (-115)	NO (-60)	NO (369)	NO (374)	NO (608)	0
chr1	160609608	NO (-196)	NO (-172)	NO (-60)	NO (52)	NO (732)	NO (835)	0
chr1	160645575	NO (-447)	NO (-445)	NO (-41)	NO (34)	NO (251)	NO (321)	0
chr1	160771292	NO (-276)	NO (-95)	NO (-37)	NO (62)	NO (310)	NO (316)	0
chr1	160978973	NO (-400)	NO (-261)	NO (-160)	NO (312)	NO (322)	NO (361)	0
chr1	161412616	NO (-64)	NO (-60)	NO (-43)	NO (3)	NO (26)	NO (131)	0
chr1	161703458	NO (-495)	NO (-440)	NO (-77)	NO (553)	NO (652)	NO (713)	0
chr1	162005270	NO (-439)	NO (-253)	NO (-34)	NO (207)	NO (254)	NO (285)	0
chr1	162026022	NO (-287)	NO (-187)	NO (-146)	NO (77)	NO (156)	NO (254)	0
chr1	162141096	NO (-314)	NO (-310)	NO (-118)	NO (98)	NO (146)	NO (512)	0
chr1	162327659	NO (-236)	NO (-87)	NO (-60)	NO (104)	NO (151)	NO (201)	0
chr1	162597662	NO (-331)	NO (-321)	NO (-29)	NO (170)	NO (235)	NO (242)	0
chr1	163016087	NO (-484)	NO (-229)	NO (-191)	NO (224)	NO (338)	NO (726)	0
chr1	163706800	NO (-451)	NO (-283)	NO (-222)	NO (219)	NO (291)	NO (381)	0
chr1	164978502	NO (-395)	NO (-382)	NO (-332)	NO (207)	NO (240)	NO (295)	0
chr1	165045112	NO (-537)	NO (-176)	NO (-131)	NO (117)	NO (170)	NO (195)	0	Blood_Specific
chr1	165223224	NO (-284)	NO (-208)	NO (-141)	NO (334)	NO (349)	NO (475)	0
chr1	165227452	NO (-468)	NO (-215)	NO (-182)	NO (104)	NO (119)	NO (387)	0
chr1	165338371	NO (-80)	NO (-63)	NO (-50)	NO (3)	NO (43)	NO (95)	0
chr1	165370079	NO (-289)	NO (-266)	NO (-245)	NO (13)	NO (38)	NO (164)	0
chr1	165687480	NO (-329)	NO (-291)	NO (-24)	NO (62)	NO (154)	NO (732)	0
chr1	166402122	NO (-302)	NO (-292)	NO (-199)	NO (95)	NO (170)	NO (195)	0
chr1	166448459	NO (-430)	NO (-391)	NO (-233)	NO (234)	NO (458)	NO (469)	0
chr1	166554391	NO (-823)	NO (-812)	NO (-432)	NO (133)	NO (549)	NO (829)	0
chr1	167411900	NO (-93)	NO (-89)	NO (-51)	NO (17)	NO (49)	NO (199)	0
chr1	169317699	NO (-488)	NO (-285)	NO (-188)	NO (10)	NO (38)	NO (72)	0
chr1	170119354	NO (-664)	NO (-347)	NO (-85)	NO (478)	NO (686)	NO (809)	0
chr1	170472893	NO (-195)	NO (-161)	NO (-108)	NO (435)	NO (629)	NO (652)	0
chr1	170821342	NO (-767)	NO (-515)	NO (-139)	NO (79)	NO (344)	NO (367)	0
chr1	171002659	NO (-128)	NO (-120)	NO (-99)	NO (16)	NO (20)	NO (25)	0
chr1	171374376	NO (-118)	NO (-106)	NO (-4)	NO (11)	NO (90)	NO (105)	0	ESC_Specific
chr1	171610780	NO (-297)	NO (-102)	NO (-40)	NO (115)	NO (174)	NO (179)	0
chr1	172123952	NO (-294)	NO (-178)	NO (-20)	NO (287)	NO (850)	NO (876)	0	Blood_Specific
chr1	172224282	NO (-602)	NO (-193)	NO (-88)	NO (431)	NO (447)	NO (480)	0
chr1	172644224	NO (-290)	NO (-159)	NO (-64)	NO (124)	NO (299)	NO (373)	0
chr1	172714273	NO (-280)	NO (-230)	NO (-186)	NO (113)	NO (115)	NO (278)	0
chr1	173224443	NO (-276)	NO (-164)	NO (-100)	YES (223)	NO (488)	NO (618)	1
chr1	173224666	NO (-387)	NO (-323)	YES (-223)	NO (265)	NO (395)	NO (482)	1
chr1	174084195	NO (-554)	NO (-360)	NO (-216)	NO (13)	NO (211)	NO (230)	0	ESC_Specific
chr1	174187363	NO (-341)	NO (-193)	NO (-35)	NO (294)	NO (444)	NO (500)	0
chr1	174924147	NO (-401)	NO (-286)	NO (-245)	NO (153)	NO (442)	NO (704)	0
chr1	175256814	NO (-180)	NO (-101)	NO (-72)	NO (122)	NO (185)	NO (361)	0
chr1	175694969	NO (-146)	NO (-130)	NO (-56)	NO (144)	NO (217)	NO (280)	0
chr1	175711152	NO (-344)	NO (-335)	NO (-254)	NO (16)	NO (252)	NO (365)	0
chr1	176925275	NO (-223)	NO (-149)	NO (-65)	NO (79)	NO (248)	NO (327)	0
chr1	176977228	NO (-76)	NO (-57)	NO (-53)	NO (15)	NO (224)	NO (420)	0
chr1	177034877	NO (-520)	NO (-215)	NO (-194)	NO (9)	NO (107)	NO (218)	0
chr1	177082309	NO (-126)	NO (-71)	NO (-35)	NO (35)	NO (230)	NO (471)	0
chr1	177763129	NO (-779)	NO (-411)	NO (-189)	NO (392)	NO (489)	NO (600)	0
chr1	177894421	NO (-539)	NO (-120)	NO (-40)	NO (255)	NO (341)	NO (378)	0
chr1	178279929	NO (-269)	NO (-204)	NO (-167)	NO (248)	NO (426)	NO (849)	0
chr1	179757629	NO (-187)	NO (-122)	NO (-94)	NO (56)	NO (64)	NO (148)	0
chr1	181448454	NO (-743)	NO (-650)	NO (-360)	NO (173)	NO (243)	NO (464)	0
chr1	181514674	NO (-409)	NO (-146)	NO (-126)	NO (121)	NO (209)	NO (402)	0
chr1	181578337	NO (-356)	NO (-307)	NO (-74)	NO (24)	NO (89)	NO (354)	0
chr1	181628643	NO (-871)	NO (-570)	NO (-185)	NO (153)	NO (238)	NO (253)	0
chr1	182024031	NO (-430)	NO (-201)	NO (-76)	NO (6)	NO (190)	NO (359)	0
chr1	182587340	NO (-362)	NO (-198)	NO (-161)	NO (33)	NO (53)	NO (102)	0
chr1	182751718	NO (-397)	NO (-316)	NO (-78)	NO (427)	NO (493)	NO (706)	0	Blood_Specific
chr1	183315796	NO (-164)	NO (-83)	NO (-66)	NO (38)	NO (83)	YES (109)	1
chr1	183315905	YES (-109)	NO (-71)	NO (-26)	NO (315)	NO (415)	NO (422)	1
chr1	184642683	NO (-84)	NO (-26)	NO (-19)	NO (98)	NO (111)	NO (117)	0
chr1	185565394	NO (-482)	NO (-381)	NO (-219)	NO (73)	NO (588)	NO (770)	0	ESC_Specific
chr1	189378989	NO (-326)	NO (-265)	NO (-51)	NO (113)	NO (504)	NO (560)	0
chr1	189853450	NO (-294)	NO (-267)	NO (-58)	NO (71)	NO (291)	NO (328)	0
chr1	189869366	NO (-962)	NO (-728)	NO (-659)	NO (301)	NO (407)	NO (515)	0
chr1	189939775	NO (-451)	NO (-421)	NO (-40)	NO (50)	NO (431)	NO (874)	0
chr1	190053848	NO (-196)	NO (-84)	NO (-80)	NO (30)	NO (37)	NO (105)	0
chr1	190566531	NO (-505)	NO (-239)	NO (-189)	NO (4)	NO (232)	NO (641)	0
chr1	191792884	NO (-218)	NO (-181)	NO (-166)	NO (730)	NO (814)	NO (817)	0
chr1	192443423	NO (-649)	NO (-238)	NO (-103)	NO (5)	NO (197)	NO (301)	0
chr1	192446880	NO (-574)	NO (-347)	NO (-162)	NO (135)	NO (180)	NO (342)	0	Blood_Specific
chr1	193152279	NO (-1081)	NO (-1000)	NO (-351)	NO (38)	NO (100)	NO (137)	0
chr1	195130160	NO (-395)	NO (-390)	NO (-134)	NO (322)	NO (324)	NO (485)	0
chr1	196058868	NO (-409)	NO (-358)	NO (-330)	NO (202)	NO (313)	NO (518)	0
chr1	197496374	NO (-404)	NO (-340)	NO (-55)	NO (115)	NO (131)	NO (137)	0
chr1	198057818	NO (-1046)	NO (-817)	NO (-327)	NO (28)	NO (136)	NO (880)	0
chr1	198071775	NO (-317)	NO (-290)	NO (-48)	NO (181)	NO (331)	NO (412)	0
chr1	199521290	NO (-194)	NO (-82)	NO (-32)	NO (268)	NO (383)	NO (433)	0
chr1	199660809	NO (-319)	NO (-187)	NO (-137)	NO (247)	NO (534)	NO (539)	0
chr1	199813079	NO (-499)	NO (-297)	NO (-275)	NO (157)	NO (338)	NO (695)	0
chr1	199828926	NO (-567)	NO (-537)	NO (-320)	NO (22)	YES (49)	NO (311)	1
chr1	199828975	NO (-369)	YES (-49)	NO (-27)	NO (262)	NO (302)	NO (308)	1
chr1	200249083	NO (-245)	NO (-67)	NO (-36)	NO (88)	NO (103)	NO (463)	0
chr1	200479526	NO (-507)	NO (-354)	NO (-25)	NO (10)	NO (164)	NO (185)	0
chr1	200772244	NO (-492)	NO (-84)	NO (-69)	NO (60)	NO (347)	NO (662)	0
chr1	200895212	NO (-261)	NO (-253)	NO (-26)	NO (46)	NO (236)	NO (246)	0
chr1	200979596	NO (-154)	NO (-134)	NO (-85)	NO (43)	NO (59)	NO (75)	0
chr1	201248634	NO (-268)	NO (-139)	NO (-111)	NO (6)	NO (26)	NO (32)	0
chr1	201343593	NO (-199)	NO (-100)	NO (-86)	NO (117)	NO (142)	NO (152)	0
chr1	201521165	NO (-289)	NO (-178)	NO (-159)	NO (50)	NO (120)	NO (142)	0
chr1	201563949	NO (-175)	NO (-144)	NO (-109)	NO (22)	NO (172)	NO (181)	0
chr1	201656037	NO (-337)	NO (-157)	NO (-76)	NO (172)	NO (197)	NO (271)	0
chr1	201678665	NO (-333)	NO (-314)	NO (-305)	NO (99)	NO (197)	NO (290)	0
chr1	201968920	NO (-319)	NO (-294)	NO (-166)	NO (75)	NO (83)	NO (92)	0	ESC_Specific
chr1	202032354	NO (-494)	NO (-450)	NO (-329)	NO (273)	NO (320)	NO (339)	0
chr1	202205747	NO (-285)	NO (-77)	NO (-45)	NO (103)	NO (214)	NO (247)	0
chr1	202220675	NO (-286)	NO (-241)	NO (-225)	NO (105)	NO (423)	NO (524)	0
chr1	202312902	NO (-782)	NO (-633)	NO (-286)	NO (356)	NO (512)	NO (528)	0
chr1	202541043	NO (-170)	NO (-168)	NO (-31)	NO (721)	NO (831)	NO (928)	0
chr1	202626733	NO (-72)	NO (-68)	NO (-49)	NO (210)	NO (226)	NO (255)	0
chr1	202663820	NO (-72)	NO (-48)	NO (-24)	NO (122)	NO (167)	NO (288)	0
chr1	202946004	NO (-237)	NO (-111)	NO (-71)	NO (17)	NO (42)	NO (57)	0
chr1	203184871	NO (-100)	NO (-61)	NO (-43)	NO (17)	NO (45)	NO (52)	0
chr1	204367853	NO (-290)	NO (-260)	NO (-226)	NO (150)	NO (274)	NO (563)	0
chr1	204616810	NO (-691)	NO (-638)	NO (-421)	NO (17)	NO (112)	NO (309)	0
chr1	204796334	NO (-88)	NO (-61)	NO (-58)	NO (157)	NO (614)	NO (766)	0
chr1	204889787	NO (-561)	NO (-348)	NO (-328)	NO (21)	NO (123)	NO (143)	0
chr1	205160978	NO (-362)	NO (-202)	NO (-189)	NO (282)	NO (330)	NO (419)	0
chr1	205428207	NO (-624)	NO (-590)	NO (-141)	NO (104)	NO (142)	NO (203)	0
chr1	205560246	NO (-297)	NO (-127)	NO (-99)	NO (90)	NO (185)	NO (197)	0
chr1	206653163	NO (-513)	NO (-327)	NO (-139)	NO (60)	NO (72)	NO (95)	0
chr1	206679479	NO (-284)	NO (-202)	NO (-127)	NO (94)	NO (101)	NO (111)	0
chr1	206682093	NO (-171)	NO (-110)	NO (-108)	NO (47)	NO (49)	NO (66)	0
chr1	206757076	NO (-230)	NO (-86)	NO (-81)	NO (517)	NO (577)	NO (603)	0
chr1	206899109	NO (-194)	NO (-73)	NO (-51)	NO (4)	NO (418)	NO (441)	0
chr1	207084668	NO (-619)	NO (-420)	NO (-136)	NO (393)	NO (445)	NO (499)	0
chr1	207155623	NO (-336)	NO (-287)	NO (-170)	NO (16)	NO (131)	NO (292)	0
chr1	207251283	NO (-243)	NO (-200)	NO (-167)	NO (11)	NO (29)	NO (354)	0
chr1	207344186	NO (-1083)	NO (-693)	NO (-142)	NO (155)	NO (239)	NO (278)	0
chr1	207626407	NO (-62)	NO (-45)	NO (-21)	NO (61)	NO (128)	NO (153)	0
chr1	207872400	NO (-317)	NO (-274)	NO (-204)	NO (106)	NO (219)	NO (439)	0
chr1	208155515	NO (-543)	NO (-370)	NO (-325)	NO (90)	NO (265)	NO (285)	0	ESC_Specific
chr1	208222472	NO (-219)	NO (-210)	NO (-202)	NO (13)	NO (362)	NO (483)	0
chr1	208451676	NO (-193)	NO (-167)	NO (-20)	NO (118)	NO (180)	NO (189)	0
chr1	208603827	NO (-273)	NO (-238)	NO (-145)	NO (27)	NO (93)	NO (292)	0
chr1	208955150	NO (-506)	NO (-185)	NO (-52)	NO (91)	NO (112)	NO (214)	0
chr1	209097531	NO (-473)	NO (-202)	NO (-96)	NO (182)	NO (304)	NO (372)	0
chr1	209465336	NO (-720)	NO (-286)	NO (-172)	NO (179)	NO (183)	NO (189)	0
chr1	209508492	NO (-124)	NO (-90)	NO (-85)	NO (71)	NO (334)	NO (994)	0
chr1	209686845	NO (-166)	NO (-164)	NO (-155)	NO (81)	NO (187)	NO (196)	0	ESC_Specific
chr1	209803918	NO (-692)	NO (-653)	NO (-10)	NO (57)	NO (70)	NO (73)	0
chr1	209922162	NO (-60)	NO (-54)	NO (-19)	NO (124)	NO (390)	NO (619)	0
chr1	210099654	NO (-206)	NO (-90)	NO (-73)	NO (84)	NO (95)	NO (329)	0
chr1	210317003	NO (-357)	NO (-171)	NO (-124)	NO (49)	NO (156)	NO (245)	0
chr1	210395763	NO (-435)	NO (-423)	NO (-287)	NO (125)	NO (157)	NO (209)	0
chr1	211029068	NO (-86)	NO (-64)	NO (-10)	NO (113)	NO (254)	NO (316)	0
chr1	211649736	NO (-538)	NO (-401)	NO (-366)	NO (101)	NO (325)	NO (330)	0
chr1	211721195	NO (-123)	NO (-103)	NO (-95)	NO (82)	NO (90)	NO (192)	0
chr1	211827416	NO (-140)	NO (-83)	NO (-20)	NO (105)	NO (185)	NO (237)	0
chr1	212723197	NO (-232)	NO (-147)	NO (-47)	NO (241)	NO (765)	NO (830)	0
chr1	213606501	NO (-949)	NO (-925)	NO (-863)	NO (92)	NO (181)	NO (362)	0
chr1	213681300	NO (-313)	NO (-305)	NO (-289)	NO (81)	NO (225)	NO (754)	0
chr1	214041175	NO (-703)	NO (-411)	NO (-283)	NO (126)	NO (296)	NO (301)	0
chr1	214120731	NO (-543)	NO (-487)	NO (-98)	NO (227)	NO (235)	NO (267)	0
chr1	214328288	NO (-479)	NO (-446)	NO (-252)	NO (11)	NO (58)	NO (60)	0
chr1	214330350	NO (-639)	NO (-571)	NO (-285)	NO (56)	NO (80)	NO (231)	0
chr1	214619487	NO (-293)	NO (-191)	NO (-142)	NO (724)	NO (809)	NO (818)	0
chr1	215020519	NO (-164)	NO (-160)	NO (-117)	NO (108)	NO (132)	NO (199)	0
chr1	215690881	NO (-385)	NO (-312)	NO (-59)	NO (69)	NO (238)	NO (300)	0
chr1	216318239	NO (-659)	NO (-235)	NO (-204)	NO (223)	NO (338)	NO (465)	0
chr1	216562050	NO (-387)	NO (-164)	NO (-55)	YES (150)	NO (416)	NO (465)	1
chr1	216562200	NO (-314)	NO (-205)	YES (-150)	NO (266)	NO (315)	NO (871)	1
chr1	216676075	NO (-108)	NO (-28)	NO (-2)	NO (95)	NO (104)	NO (210)	0
chr1	216769788	NO (-212)	NO (-156)	NO (-113)	NO (21)	NO (40)	NO (129)	0
chr1	216923589	NO (-519)	NO (-492)	NO (-161)	NO (5)	NO (463)	NO (558)	0
chr1	217555296	NO (-527)	NO (-315)	NO (-30)	NO (259)	NO (593)	NO (649)	0
chr1	218503449	NO (-544)	NO (-432)	NO (-261)	NO (5)	YES (194)	NO (251)	1
chr1	218503643	NO (-455)	YES (-194)	NO (-189)	NO (57)	NO (248)	NO (512)	1	Blood_Specific
chr1	218512841	NO (-656)	NO (-592)	NO (-82)	NO (395)	NO (599)	NO (784)	0	Blood_Specific
chr1	218695109	NO (-167)	NO (-161)	NO (-110)	NO (123)	NO (317)	NO (350)	0
chr1	219104500	NO (-63)	NO (-50)	NO (-47)	NO (97)	NO (402)	NO (524)	0
chr1	219740833	NO (-139)	NO (-102)	NO (-52)	NO (289)	NO (364)	NO (439)	0
chr1	220452451	NO (-673)	NO (-456)	NO (-40)	NO (76)	NO (105)	NO (112)	0
chr1	220463627	NO (-828)	NO (-341)	NO (-311)	NO (78)	NO (108)	NO (443)	0
chr1	220853471	NO (-380)	NO (-295)	NO (-223)	NO (72)	YES (182)	NO (365)	1
chr1	220853653	NO (-405)	YES (-182)	NO (-110)	NO (183)	NO (251)	NO (271)	1
chr1	221343127	NO (-384)	NO (-311)	NO (-219)	NO (24)	NO (192)	NO (363)	0
chr1	221376950	NO (-865)	NO (-676)	NO (-671)	NO (2)	NO (67)	NO (372)	0
chr1	222182646	NO (-246)	NO (-230)	NO (-59)	NO (255)	NO (518)	NO (580)	0
chr1	222269680	NO (-92)	NO (-80)	NO (-54)	NO (2)	NO (133)	NO (174)	0
chr1	223101782	NO (-384)	NO (-321)	NO (-205)	YES (15)	NO (66)	NO (80)	1	ESC_Specific
chr1	223101797	NO (-336)	NO (-220)	YES (-15)	NO (51)	NO (65)	NO (199)	1	ESC_Specific
chr1	223159529	NO (-533)	NO (-156)	NO (-7)	NO (54)	NO (248)	NO (393)	0
chr1	223884340	NO (-149)	NO (-93)	NO (-2)	NO (25)	NO (95)	NO (165)	0	ESC_Specific
chr1	225110324	NO (-85)	NO (-81)	NO (-59)	NO (41)	NO (160)	NO (175)	0
chr1	226133564	NO (-112)	NO (-73)	NO (-37)	NO (141)	NO (235)	NO (314)	0
chr1	226591426	NO (-226)	NO (-220)	NO (-156)	NO (139)	NO (165)	NO (464)	0
chr1	226674005	NO (-320)	NO (-269)	NO (-193)	NO (211)	NO (233)	NO (444)	0
chr1	226799105	NO (-80)	NO (-72)	NO (-22)	NO (39)	NO (87)	NO (92)	0
chr1	227051345	NO (-170)	NO (-160)	NO (-88)	NO (350)	NO (416)	NO (442)	0
chr1	227100334	NO (-347)	NO (-314)	NO (-294)	NO (22)	NO (32)	NO (76)	0
chr1	227917515	NO (-200)	NO (-184)	NO (-131)	NO (37)	NO (147)	NO (225)	0
chr1	227918216	NO (-127)	NO (-21)	NO (-15)	NO (139)	NO (145)	NO (169)	0
chr1	228705720	NO (-367)	NO (-220)	NO (-13)	NO (45)	NO (130)	NO (326)	0
chr1	228720453	NO (-164)	NO (-109)	NO (-70)	NO (4)	NO (35)	NO (105)	0
chr1	228726956	NO (-419)	NO (-388)	NO (-68)	NO (64)	NO (99)	NO (169)	0
chr1	229263173	NO (-340)	NO (-332)	NO (-306)	NO (99)	NO (323)	NO (443)	0
chr1	229514985	NO (-167)	NO (-137)	NO (-121)	NO (24)	NO (140)	NO (414)	0
chr1	229516107	NO (-211)	NO (-198)	NO (-145)	NO (27)	NO (29)	NO (97)	0
chr1	229617950	NO (-291)	NO (-289)	NO (-24)	NO (61)	NO (168)	NO (193)	0	Blood_Specific
chr1	230654427	NO (-203)	NO (-150)	NO (-19)	NO (47)	NO (50)	NO (79)	0
chr1	230672367	NO (-230)	NO (-135)	NO (-94)	NO (173)	NO (242)	NO (481)	0
chr1	231942593	NO (-66)	NO (-60)	NO (-11)	YES (19)	NO (55)	NO (147)	1	ESC_Specific
chr1	231942612	NO (-79)	NO (-30)	YES (-19)	NO (36)	NO (128)	NO (142)	1	ESC_Specific
chr1	232361700	NO (-206)	NO (-182)	NO (-13)	NO (4)	NO (8)	NO (26)	0
chr1	232689322	NO (-151)	NO (-125)	NO (-23)	NO (2)	NO (69)	NO (104)	0
chr1	232694803	NO (-485)	NO (-316)	NO (-180)	NO (304)	NO (390)	NO (910)	0
chr1	233040477	NO (-331)	NO (-253)	NO (-26)	NO (145)	NO (252)	NO (312)	0
chr1	233654272	NO (-210)	NO (-166)	NO (-107)	NO (319)	NO (334)	NO (348)	0
chr1	234004370	NO (-730)	NO (-156)	NO (-27)	NO (231)	NO (251)	NO (364)	0
chr1	234290665	NO (-240)	NO (-187)	NO (-6)	NO (238)	YES (268)	NO (425)	1
chr1	234290933	NO (-274)	YES (-268)	NO (-30)	NO (157)	NO (315)	NO (325)	1
chr1	234348334	NO (-107)	NO (-70)	NO (-40)	NO (67)	NO (97)	YES (302)	1
chr1	234348636	YES (-302)	NO (-235)	NO (-205)	NO (16)	NO (25)	NO (617)	1
chr1	235114975	NO (-196)	NO (-155)	NO (-71)	NO (84)	NO (123)	NO (271)	0
chr1	235416786	NO (-642)	NO (-518)	NO (-307)	NO (430)	NO (510)	NO (811)	0
chr1	235895143	NO (-182)	NO (-81)	NO (-6)	NO (212)	NO (237)	NO (389)	0	ESC_Specific
chr1	236273335	NO (-57)	NO (-39)	NO (-24)	NO (53)	NO (77)	NO (110)	0
chr1	236922431	NO (-219)	NO (-209)	NO (-126)	NO (53)	NO (111)	NO (289)	0
chr1	237900089	NO (-223)	NO (-89)	NO (-42)	NO (257)	NO (547)	NO (563)	0	Blood_Specific
chr1	240150612	NO (-1022)	NO (-1001)	NO (-48)	NO (12)	NO (413)	NO (453)	0	Blood_Specific
chr1	240312876	NO (-610)	NO (-574)	NO (-484)	NO (68)	NO (181)	NO (292)	0
chr1	240703035	NO (-489)	NO (-126)	NO (-118)	NO (112)	NO (260)	NO (369)	0
chr1	241998915	NO (-609)	NO (-292)	NO (-205)	NO (110)	NO (190)	NO (321)	0
chr1	242162364	NO (-81)	NO (-59)	NO (-6)	NO (160)	NO (265)	NO (438)	0
chr1	242183390	NO (-332)	NO (-316)	NO (-308)	NO (51)	NO (144)	NO (157)	0
chr1	243912147	NO (-673)	NO (-636)	NO (-212)	NO (24)	NO (136)	NO (212)	0
chr1	245365255	NO (-142)	NO (-90)	NO (-86)	NO (109)	NO (144)	NO (167)	0
chr1	245541804	NO (-348)	NO (-254)	NO (-202)	NO (118)	YES (197)	NO (337)	1
chr1	245542001	NO (-399)	YES (-197)	NO (-79)	NO (140)	NO (225)	NO (262)	1
chr1	245629824	NO (-199)	NO (-119)	NO (-66)	NO (121)	NO (129)	NO (139)	0
chr1	245961066	NO (-282)	NO (-125)	NO (-36)	YES (14)	NO (51)	NO (57)	1	ESC_Specific
chr1	245961080	NO (-139)	NO (-50)	YES (-14)	NO (37)	NO (43)	NO (89)	1	ESC_Specific
chr1	246660878	NO (-673)	NO (-556)	NO (-353)	NO (153)	NO (668)	NO (770)	0	Blood_Specific
chr1	247740001	NO (-505)	NO (-406)	NO (-326)	NO (36)	NO (147)	NO (283)	0
chr1	248173609	NO (-370)	NO (-298)	NO (-41)	NO (23)	NO (531)	NO (711)	0
chr1	248295770	NO (-836)	NO (-782)	NO (-67)	NO (277)	NO (501)	NO (669)	0
chr1	248300684	NO (-110)	NO (-103)	NO (-99)	NO (30)	NO (39)	NO (95)	0
chr1	248314666	NO (-404)	NO (-350)	NO (-289)	NO (63)	NO (68)	NO (74)	0
chr1	248507391	NO (-122)	NO (-114)	NO (-58)	NO (91)	NO (415)	NO (468)	0
chr1	248516214	NO (-1236)	NO (-861)	NO (-326)	NO (38)	NO (523)	NO (874)	0
chr1	248746180	NO (-481)	NO (-108)	NO (-44)	NO (266)	NO (297)	NO (654)	0
chr1	248787575	NO (-205)	NO (-140)	NO (-88)	NO (294)	NO (369)	NO (523)	0
chr1	248850314	NO (-309)	NO (-51)	NO (-46)	NO (101)	NO (211)	NO (313)	0
chr10	103099	NO (-614)	NO (-598)	NO (-565)	NO (445)	NO (590)	NO (746)	0
chr10	140713	NO (-753)	NO (-313)	NO (-64)	NO (248)	NO (740)	NO (854)	0
chr10	142491	NO (-853)	NO (-798)	NO (-279)	NO (9)	NO (183)	NO (232)	0
chr10	763016	NO (-244)	NO (-145)	NO (-103)	NO (108)	NO (113)	NO (171)	0
chr10	1276466	NO (-125)	NO (-73)	NO (-15)	NO (58)	NO (241)	NO (260)	0
chr10	1311191	NO (-493)	NO (-453)	NO (-42)	NO (591)	NO (616)	NO (628)	0
chr10	2100137	NO (-316)	NO (-142)	NO (-110)	NO (87)	NO (241)	NO (459)	0
chr10	2563852	NO (-52)	NO (-28)	NO (-24)	NO (4)	NO (28)	NO (32)	0
chr10	2564866	NO (-37)	NO (-28)	NO (-9)	NO (19)	NO (28)	NO (44)	0
chr10	2804581	NO (-187)	NO (-72)	NO (-62)	NO (29)	NO (64)	NO (70)	0
chr10	4046588	NO (-70)	NO (-62)	NO (-37)	NO (82)	NO (294)	NO (377)	0
chr10	4750778	NO (-86)	NO (-44)	NO (-5)	NO (10)	NO (25)	NO (99)	0
chr10	5909387	NO (-702)	NO (-275)	NO (-106)	NO (88)	NO (225)	NO (253)	0
chr10	6056618	NO (-324)	NO (-264)	NO (-107)	NO (18)	NO (97)	NO (116)	0
chr10	6075783	NO (-133)	NO (-100)	NO (-42)	NO (47)	NO (59)	NO (87)	0
chr10	6459147	NO (-386)	NO (-350)	NO (-158)	NO (49)	NO (83)	NO (87)	0	Blood_Specific
chr10	6716457	NO (-326)	NO (-188)	NO (-104)	NO (60)	NO (230)	NO (379)	0
chr10	6823575	NO (-339)	NO (-45)	NO (-11)	NO (5)	NO (242)	NO (268)	0
chr10	7459311	NO (-283)	NO (-208)	NO (-89)	NO (297)	NO (464)	NO (627)	0	Blood_Specific
chr10	7460007	NO (-232)	NO (-69)	NO (-16)	NO (56)	NO (244)	NO (257)	0
chr10	8670485	NO (-128)	NO (-99)	NO (-45)	NO (327)	NO (335)	NO (352)	0
chr10	9102562	NO (-951)	NO (-680)	NO (-35)	NO (199)	NO (353)	NO (358)	0
chr10	9312402	NO (-150)	NO (-89)	NO (-52)	NO (114)	NO (363)	NO (477)	0
chr10	9373351	NO (-132)	NO (-124)	NO (-78)	NO (26)	NO (77)	NO (116)	0
chr10	9373733	NO (-305)	NO (-266)	NO (-111)	NO (161)	NO (213)	NO (276)	0	Blood_Specific
chr10	9604191	NO (-590)	NO (-571)	NO (-57)	NO (406)	NO (414)	NO (471)	0
chr10	9638714	NO (-256)	NO (-178)	NO (-169)	NO (355)	NO (632)	NO (876)	0
chr10	11372697	NO (-204)	NO (-201)	NO (-173)	NO (71)	NO (1023)	NO (1231)	0
chr10	11477745	NO (-112)	NO (-92)	NO (-20)	NO (18)	NO (49)	NO (115)	0
chr10	12680216	NO (-178)	NO (-167)	NO (-9)	NO (6)	NO (58)	NO (102)	0
chr10	12698881	NO (-426)	NO (-409)	NO (-364)	NO (50)	NO (77)	NO (120)	0
chr10	13089994	NO (-138)	NO (-135)	NO (-76)	NO (54)	NO (56)	NO (87)	0
chr10	13117365	NO (-269)	NO (-249)	NO (-91)	NO (28)	NO (69)	NO (98)	0
chr10	13387000	NO (-60)	NO (-58)	NO (-36)	NO (87)	NO (92)	NO (110)	0
chr10	13512800	NO (-86)	NO (-75)	NO (-49)	NO (208)	NO (230)	NO (262)	0
chr10	13820500	NO (-280)	NO (-125)	NO (-106)	NO (49)	NO (98)	NO (200)	0
chr10	14367541	NO (-434)	NO (-339)	NO (-132)	NO (55)	NO (71)	NO (104)	0
chr10	14371997	NO (-61)	NO (-51)	NO (-16)	NO (24)	NO (31)	NO (71)	0
chr10	15446731	NO (-389)	NO (-294)	NO (-136)	NO (24)	NO (55)	NO (103)	0
chr10	15461335	NO (-371)	NO (-274)	NO (-250)	NO (47)	NO (283)	NO (290)	0
chr10	15758021	NO (-210)	NO (-65)	NO (-38)	NO (84)	NO (322)	NO (327)	0
chr10	16238046	NO (-275)	NO (-167)	NO (-38)	NO (664)	NO (850)	NO (942)	0
chr10	16310557	NO (-504)	NO (-250)	NO (-143)	NO (47)	NO (142)	NO (175)	0
chr10	16885109	NO (-204)	NO (-188)	NO (-32)	NO (45)	NO (55)	NO (97)	0
chr10	17044275	NO (-111)	NO (-37)	NO (-9)	NO (87)	NO (251)	NO (270)	0
chr10	17713481	NO (-304)	NO (-272)	NO (-110)	NO (100)	NO (186)	NO (496)	0
chr10	18504089	NO (-183)	NO (-43)	NO (-19)	NO (114)	NO (168)	NO (173)	0
chr10	19466978	NO (-396)	NO (-298)	NO (-107)	NO (105)	NO (109)	NO (352)	0
chr10	19636714	NO (-178)	NO (-173)	NO (-74)	NO (11)	NO (47)	NO (228)	0
chr10	20546630	NO (-256)	NO (-145)	NO (-101)	NO (361)	NO (386)	NO (393)	0
chr10	20887720	NO (-393)	NO (-374)	NO (-54)	NO (76)	NO (86)	NO (211)	0
chr10	21082391	NO (-304)	NO (-191)	NO (-84)	NO (47)	NO (168)	NO (194)	0
chr10	21662056	NO (-239)	NO (-164)	NO (-144)	NO (169)	NO (227)	NO (344)	0
chr10	22201756	NO (-680)	NO (-456)	NO (-111)	NO (221)	NO (430)	NO (519)	0
chr10	22839879	NO (-77)	NO (-66)	NO (-7)	NO (30)	NO (46)	NO (200)	0
chr10	22913413	NO (-418)	NO (-347)	NO (-124)	NO (42)	NO (88)	NO (225)	0
chr10	23630139	NO (-642)	NO (-335)	NO (-299)	NO (155)	NO (199)	NO (280)	0
chr10	23912675	NO (-155)	NO (-123)	NO (-83)	NO (100)	NO (874)	NO (876)	0
chr10	23977329	NO (-276)	NO (-270)	NO (-128)	NO (190)	NO (193)	NO (218)	0
chr10	24297239	NO (-557)	NO (-252)	NO (-82)	NO (33)	NO (91)	NO (122)	0
chr10	24380135	NO (-438)	NO (-265)	NO (-76)	NO (92)	NO (298)	NO (398)	0
chr10	24385370	NO (-502)	NO (-419)	NO (-298)	NO (152)	NO (262)	NO (280)	0
chr10	24906867	NO (-334)	NO (-196)	NO (-152)	NO (4)	YES (17)	NO (46)	1
chr10	24906884	NO (-169)	YES (-17)	NO (-13)	NO (29)	NO (56)	NO (107)	1
chr10	25990046	NO (-234)	NO (-53)	NO (-12)	NO (87)	NO (91)	NO (157)	0
chr10	26046745	NO (-352)	NO (-98)	NO (-63)	NO (99)	NO (845)	NO (1190)	0
chr10	26107897	NO (-102)	NO (-32)	NO (-15)	NO (11)	NO (35)	NO (68)	0	ESC_Specific
chr10	26895467	NO (-809)	NO (-450)	NO (-396)	NO (227)	NO (249)	NO (316)	0
chr10	27649655	NO (-387)	NO (-230)	NO (-32)	NO (69)	NO (116)	NO (384)	0
chr10	28530858	NO (-263)	NO (-209)	NO (-146)	NO (4)	YES (40)	NO (950)	1
chr10	28530898	NO (-186)	YES (-40)	NO (-36)	NO (910)	NO (1165)	NO (1331)	1
chr10	29666454	NO (-167)	NO (-165)	NO (-163)	NO (209)	NO (213)	NO (257)	0
chr10	29802281	NO (-54)	NO (-44)	NO (-11)	NO (14)	NO (34)	NO (76)	0
chr10	29956364	NO (-424)	NO (-307)	NO (-144)	NO (3)	NO (41)	NO (94)	0
chr10	30687382	NO (-456)	NO (-333)	NO (-98)	NO (456)	NO (477)	NO (589)	0
chr10	30703078	NO (-136)	NO (-127)	NO (-87)	NO (46)	NO (235)	NO (427)	0
chr10	30825815	NO (-266)	NO (-228)	NO (-212)	NO (132)	NO (430)	NO (759)	0
chr10	32606988	NO (-562)	NO (-464)	NO (-15)	NO (58)	NO (90)	NO (103)	0
chr10	33702249	NO (-541)	NO (-535)	NO (-218)	NO (260)	NO (447)	NO (464)	0
chr10	36036302	NO (-274)	NO (-166)	NO (-110)	NO (322)	NO (382)	NO (441)	0
chr10	36828215	NO (-523)	NO (-421)	NO (-67)	NO (294)	NO (614)	NO (658)	0
chr10	37169365	NO (-688)	NO (-235)	NO (-118)	NO (134)	NO (268)	NO (289)	0
chr10	37225352	NO (-472)	NO (-431)	NO (-271)	NO (468)	NO (470)	NO (842)	0
chr10	37297039	NO (-123)	NO (-105)	NO (-76)	NO (54)	NO (110)	NO (335)	0
chr10	37330301	NO (-239)	NO (-101)	NO (-35)	NO (125)	NO (249)	NO (295)	0
chr10	37346419	NO (-522)	NO (-141)	NO (-68)	NO (174)	NO (375)	NO (621)	0
chr10	37354351	NO (-324)	NO (-271)	NO (-256)	NO (13)	NO (90)	NO (123)	0
chr10	37369239	NO (-171)	NO (-162)	NO (-87)	NO (393)	NO (507)	NO (1232)	0
chr10	37370589	NO (-843)	NO (-118)	NO (-65)	NO (435)	NO (998)	NO (1269)	0
chr10	37386074	NO (-161)	NO (-82)	NO (-12)	NO (91)	NO (99)	NO (321)	0
chr10	37393903	NO (-315)	NO (-112)	NO (-68)	NO (66)	NO (243)	NO (730)	0
chr10	37400223	NO (-134)	NO (-66)	NO (-59)	NO (110)	NO (737)	NO (944)	0
chr10	37423618	NO (-625)	NO (-106)	NO (-95)	NO (287)	NO (460)	NO (589)	0
chr10	37427080	NO (-148)	NO (-144)	NO (-75)	NO (77)	NO (188)	NO (262)	0
chr10	37501638	NO (-136)	NO (-111)	NO (-28)	NO (51)	NO (404)	NO (413)	0
chr10	37540318	NO (-102)	NO (-84)	NO (-21)	NO (244)	NO (334)	NO (530)	0
chr10	37565044	NO (-230)	NO (-81)	NO (-57)	NO (69)	NO (181)	NO (282)	0
chr10	37620323	NO (-644)	NO (-247)	NO (-108)	NO (205)	NO (272)	NO (309)	0
chr10	37685188	NO (-128)	NO (-112)	NO (-75)	NO (46)	NO (67)	NO (108)	0
chr10	37722159	NO (-100)	NO (-71)	NO (-64)	NO (146)	NO (147)	NO (199)	0
chr10	37743442	NO (-204)	NO (-131)	NO (-90)	NO (202)	NO (325)	NO (405)	0
chr10	37773113	NO (-210)	NO (-64)	NO (-32)	NO (96)	NO (106)	NO (130)	0
chr10	37837313	NO (-98)	NO (-79)	NO (-32)	NO (105)	NO (258)	NO (303)	0
chr10	37873755	NO (-254)	NO (-146)	NO (-112)	NO (183)	NO (216)	NO (222)	0
chr10	37899680	NO (-436)	NO (-191)	NO (-63)	NO (23)	NO (119)	NO (128)	0
chr10	37948834	NO (-303)	NO (-248)	NO (-75)	NO (250)	NO (490)	NO (566)	0
chr10	38044379	NO (-58)	NO (-36)	NO (-34)	NO (87)	NO (230)	NO (238)	0
chr10	38446916	NO (-204)	NO (-186)	NO (-135)	NO (184)	NO (219)	NO (245)	0
chr10	38452700	NO (-999)	NO (-217)	NO (-52)	NO (503)	NO (535)	NO (643)	0
chr10	38545336	NO (-322)	NO (-214)	NO (-98)	NO (85)	NO (92)	NO (264)	0
chr10	38608255	NO (-207)	NO (-191)	NO (-98)	NO (97)	NO (119)	NO (182)	0
chr10	38757925	NO (-1322)	NO (-87)	NO (-65)	NO (183)	NO (217)	NO (576)	0
chr10	38925505	NO (-89)	NO (-81)	NO (-57)	NO (19)	NO (108)	NO (245)	0
chr10	38950785	NO (-88)	NO (-36)	NO (-28)	NO (11)	NO (104)	NO (120)	0
chr10	42432109	NO (-448)	NO (-416)	NO (-307)	NO (72)	NO (82)	NO (89)	0
chr10	42433809	NO (-278)	NO (-263)	NO (-56)	NO (43)	NO (51)	NO (114)	0
chr10	42443471	NO (-200)	NO (-67)	NO (-60)	NO (12)	NO (76)	NO (99)	0
chr10	42479019	NO (-100)	NO (-81)	NO (-59)	NO (199)	NO (356)	NO (455)	0
chr10	42514075	NO (-679)	NO (-664)	NO (-428)	NO (55)	NO (75)	NO (117)	0
chr10	42626994	NO (-198)	NO (-155)	NO (-86)	NO (119)	NO (133)	NO (194)	0
chr10	42630185	NO (-263)	NO (-258)	NO (-131)	NO (69)	NO (81)	NO (212)	0
chr10	42633021	NO (-239)	NO (-64)	NO (-37)	NO (49)	NO (94)	NO (104)	0
chr10	42688597	NO (-96)	NO (-68)	NO (-60)	NO (62)	NO (119)	NO (136)	0
chr10	42688913	NO (-254)	NO (-197)	NO (-180)	NO (69)	NO (140)	NO (142)	0
chr10	42782929	NO (-480)	NO (-447)	NO (-416)	NO (480)	NO (509)	NO (532)	0
chr10	42908412	NO (-808)	NO (-438)	NO (-431)	NO (131)	NO (160)	NO (388)	0
chr10	42911990	NO (-162)	NO (-106)	NO (-35)	NO (313)	NO (367)	NO (800)	0
chr10	42917657	NO (-138)	NO (-97)	NO (-29)	NO (345)	NO (449)	NO (873)	0
chr10	42969360	NO (-764)	NO (-218)	NO (-199)	NO (35)	NO (57)	NO (157)	0
chr10	42998560	NO (-232)	NO (-228)	NO (-32)	NO (226)	NO (251)	NO (256)	0
chr10	43745361	NO (-112)	NO (-82)	NO (-73)	NO (50)	NO (99)	NO (135)	0
chr10	43745971	NO (-92)	NO (-39)	NO (-11)	NO (110)	NO (250)	NO (282)	0
chr10	43776857	NO (-87)	NO (-49)	NO (-44)	NO (47)	NO (71)	NO (101)	0
chr10	43778012	NO (-274)	NO (-129)	NO (-59)	NO (267)	NO (280)	NO (287)	0
chr10	43779960	NO (-248)	NO (-144)	NO (-86)	NO (463)	NO (479)	NO (534)	0
chr10	43957661	NO (-836)	NO (-625)	NO (-597)	YES (30)	NO (78)	NO (94)	1
chr10	43957691	NO (-655)	NO (-627)	YES (-30)	NO (48)	NO (64)	NO (90)	1
chr10	44895791	NO (-414)	NO (-277)	NO (-219)	NO (58)	NO (150)	NO (178)	0
chr10	45586663	NO (-273)	NO (-224)	NO (-124)	NO (118)	NO (233)	NO (248)	0
chr10	47336930	NO (-1306)	NO (-1078)	NO (-920)	NO (110)	NO (814)	NO (1012)	0
chr10	48398451	NO (-216)	NO (-90)	NO (-39)	NO (109)	NO (132)	NO (283)	0
chr10	48714410	NO (-487)	NO (-380)	NO (-67)	YES (13)	NO (70)	NO (72)	1
chr10	48714423	NO (-393)	NO (-80)	YES (-13)	NO (57)	NO (59)	NO (120)	1
chr10	49745096	NO (-633)	NO (-302)	NO (-151)	NO (148)	NO (211)	NO (307)	0
chr10	50342636	NO (-491)	NO (-289)	NO (-67)	NO (38)	NO (61)	NO (136)	0
chr10	50758778	NO (-316)	NO (-252)	NO (-97)	NO (16)	NO (74)	NO (96)	0
chr10	50783704	NO (-475)	NO (-449)	NO (-151)	NO (54)	NO (99)	NO (112)	0
chr10	50811194	NO (-169)	NO (-107)	NO (-46)	NO (781)	NO (875)	NO (926)	0
chr10	50869468	NO (-110)	NO (-32)	NO (-20)	NO (56)	NO (99)	YES (134)	1
chr10	50869602	YES (-134)	NO (-78)	NO (-35)	NO (203)	NO (274)	NO (302)	1
chr10	50965307	NO (-292)	NO (-168)	NO (-85)	NO (49)	NO (120)	NO (130)	0
chr10	52020740	NO (-418)	NO (-176)	NO (-87)	NO (31)	NO (254)	NO (412)	0
chr10	52035632	NO (-347)	NO (-170)	NO (-73)	NO (109)	NO (121)	NO (273)	0
chr10	52617594	NO (-289)	NO (-244)	NO (-20)	NO (92)	NO (115)	NO (122)	0
chr10	52748667	NO (-408)	NO (-357)	NO (-224)	NO (180)	NO (194)	NO (207)	0
chr10	52770869	NO (-482)	NO (-218)	NO (-133)	NO (114)	NO (295)	NO (335)	0
chr10	52774620	NO (-394)	NO (-288)	NO (-273)	NO (358)	NO (389)	NO (414)	0
chr10	52823464	NO (-321)	NO (-122)	NO (-77)	NO (112)	NO (227)	NO (232)	0
chr10	52983963	NO (-700)	NO (-482)	NO (-254)	NO (54)	NO (160)	NO (317)	0
chr10	53428024	NO (-634)	NO (-405)	NO (-344)	NO (404)	NO (647)	NO (769)	0
chr10	53778935	NO (-175)	NO (-121)	NO (-76)	NO (99)	NO (133)	NO (357)	0
chr10	54500906	NO (-215)	NO (-183)	NO (-99)	NO (21)	NO (209)	NO (346)	0
chr10	55237439	NO (-506)	NO (-253)	NO (-178)	NO (31)	NO (150)	NO (419)	0
chr10	55239404	NO (-409)	NO (-234)	NO (-135)	NO (128)	NO (144)	NO (260)	0
chr10	59311445	NO (-330)	NO (-241)	NO (-106)	NO (107)	NO (295)	NO (299)	0
chr10	59825216	NO (-383)	NO (-226)	NO (-91)	NO (107)	NO (172)	NO (174)	0
chr10	59937189	NO (-434)	NO (-425)	NO (-293)	YES (91)	NO (413)	NO (647)	1
chr10	59937280	NO (-516)	NO (-384)	YES (-91)	NO (322)	NO (556)	NO (649)	1
chr10	60291030	NO (-538)	NO (-243)	NO (-25)	NO (136)	NO (215)	NO (302)	0
chr10	60722946	NO (-347)	NO (-331)	NO (-209)	NO (83)	NO (132)	NO (266)	0
chr10	60755067	NO (-300)	NO (-141)	NO (-92)	NO (45)	NO (116)	NO (185)	0
chr10	60891587	NO (-302)	NO (-211)	NO (-200)	NO (111)	NO (446)	NO (708)	0
chr10	61025127	NO (-254)	NO (-236)	NO (-45)	NO (77)	NO (114)	NO (165)	0
chr10	61382263	NO (-142)	NO (-140)	NO (-72)	NO (29)	NO (74)	NO (76)	0	ESC_Specific
chr10	61590602	NO (-222)	NO (-164)	NO (-42)	NO (12)	NO (212)	NO (268)	0
chr10	61968731	NO (-791)	NO (-380)	NO (-164)	NO (13)	NO (100)	NO (110)	0
chr10	62784655	NO (-643)	NO (-551)	NO (-48)	NO (5)	NO (191)	NO (400)	0
chr10	63198518	NO (-790)	NO (-515)	NO (-105)	NO (78)	NO (256)	NO (314)	0
chr10	63353963	NO (-101)	NO (-46)	NO (-13)	NO (34)	NO (89)	NO (142)	0
chr10	64003329	NO (-543)	NO (-540)	NO (-334)	NO (49)	NO (156)	NO (357)	0
chr10	64074799	NO (-229)	NO (-114)	NO (-87)	NO (170)	NO (378)	NO (438)	0
chr10	64184629	NO (-496)	NO (-177)	NO (-173)	NO (57)	NO (91)	NO (220)	0
chr10	64429537	NO (-149)	NO (-140)	NO (-62)	NO (446)	NO (482)	NO (582)	0
chr10	64824475	NO (-169)	NO (-67)	NO (-31)	NO (70)	NO (165)	NO (228)	0
chr10	64863952	NO (-82)	NO (-63)	NO (-55)	NO (45)	NO (105)	NO (125)	0
chr10	64921680	NO (-764)	NO (-365)	NO (-248)	NO (145)	NO (341)	NO (355)	0
chr10	65426947	NO (-425)	NO (-296)	NO (-227)	NO (24)	NO (542)	NO (740)	0
chr10	65431410	NO (-188)	NO (-151)	NO (-134)	NO (162)	NO (743)	NO (979)	0
chr10	65736481	NO (-71)	NO (-67)	NO (-25)	NO (223)	NO (297)	NO (375)	0
chr10	65737308	NO (-142)	NO (-41)	NO (-17)	NO (190)	NO (347)	NO (409)	0
chr10	66390425	NO (-867)	NO (-833)	NO (-447)	NO (100)	NO (242)	NO (353)	0
chr10	67940524	NO (-121)	NO (-105)	NO (-95)	NO (40)	YES (120)	NO (434)	1
chr10	67940644	NO (-215)	YES (-120)	NO (-80)	NO (314)	NO (504)	NO (592)	1
chr10	68691380	NO (-181)	NO (-48)	NO (-6)	NO (188)	NO (198)	YES (243)	1
chr10	68691623	YES (-243)	NO (-55)	NO (-45)	NO (176)	NO (232)	NO (261)	1
chr10	69161641	NO (-1429)	NO (-288)	NO (-251)	NO (551)	NO (651)	NO (733)	0
chr10	69944655	NO (-135)	NO (-105)	NO (-53)	NO (128)	NO (132)	NO (136)	0
chr10	69968435	NO (-207)	NO (-122)	NO (-48)	NO (72)	NO (74)	NO (96)	0
chr10	70255978	NO (-491)	NO (-402)	NO (-231)	NO (178)	NO (620)	NO (890)	0
chr10	71209721	NO (-411)	NO (-355)	NO (-44)	NO (31)	NO (339)	NO (357)	0
chr10	71345211	NO (-266)	NO (-208)	NO (-170)	NO (196)	NO (303)	NO (702)	0
chr10	71548856	NO (-226)	NO (-184)	NO (-74)	NO (93)	NO (107)	YES (260)	1
chr10	71549116	YES (-260)	NO (-167)	NO (-153)	NO (92)	NO (146)	NO (386)	1
chr10	71560047	NO (-421)	NO (-368)	NO (-252)	NO (165)	NO (184)	NO (320)	0
chr10	72024925	NO (-170)	NO (-154)	NO (-84)	NO (24)	NO (164)	NO (213)	0
chr10	72892488	NO (-161)	NO (-158)	NO (-81)	NO (110)	NO (112)	NO (122)	0
chr10	73139308	NO (-314)	NO (-301)	NO (-65)	NO (268)	NO (484)	NO (513)	0
chr10	73656233	NO (-158)	NO (-141)	NO (-94)	NO (97)	YES (166)	NO (331)	1	Blood_Specific
chr10	73656399	NO (-260)	YES (-166)	NO (-69)	NO (165)	NO (173)	NO (296)	1
chr10	74087922	NO (-225)	NO (-217)	NO (-125)	NO (17)	NO (99)	NO (103)	0
chr10	75534675	NO (-187)	NO (-171)	NO (-115)	NO (5)	NO (339)	NO (400)	0
chr10	75575142	NO (-42)	NO (-16)	NO (-6)	NO (12)	NO (26)	NO (100)	0
chr10	75610927	NO (-122)	NO (-109)	NO (-58)	NO (108)	NO (123)	NO (140)	0
chr10	75841156	NO (-474)	NO (-172)	NO (-143)	NO (246)	NO (280)	NO (341)	0
chr10	75987922	NO (-365)	NO (-335)	NO (-278)	NO (108)	NO (422)	NO (513)	0
chr10	76747956	NO (-480)	NO (-435)	NO (-317)	NO (174)	NO (554)	NO (642)	0
chr10	77863191	NO (-415)	NO (-404)	NO (-265)	NO (335)	NO (355)	NO (388)	0
chr10	78560589	NO (-314)	NO (-170)	NO (-131)	NO (148)	NO (162)	NO (439)	0
chr10	78869223	NO (-125)	NO (-121)	NO (-74)	NO (20)	NO (64)	NO (131)	0
chr10	79151493	NO (-409)	NO (-378)	NO (-8)	NO (32)	NO (61)	NO (71)	0
chr10	79470674	NO (-96)	NO (-57)	NO (-14)	NO (16)	NO (23)	NO (83)	0
chr10	80861595	NO (-98)	NO (-71)	NO (-30)	NO (122)	NO (138)	NO (177)	0
chr10	81818692	NO (-56)	NO (-50)	NO (-44)	NO (27)	YES (35)	NO (75)	1
chr10	81818727	NO (-79)	YES (-35)	NO (-8)	NO (40)	NO (50)	NO (54)	1
chr10	82025581	NO (-295)	NO (-248)	NO (-29)	NO (15)	NO (54)	NO (99)	0
chr10	82025796	NO (-116)	NO (-114)	NO (-80)	NO (17)	NO (124)	NO (147)	0
chr10	82356573	NO (-93)	NO (-30)	NO (-7)	YES (26)	NO (83)	NO (94)	1
chr10	82356599	NO (-56)	NO (-33)	YES (-26)	NO (57)	NO (68)	NO (92)	1
chr10	82779013	NO (-259)	NO (-146)	NO (-91)	NO (128)	NO (295)	NO (413)	0
chr10	83580344	NO (-418)	NO (-369)	NO (-92)	NO (73)	NO (541)	NO (553)	0
chr10	83586210	NO (-311)	NO (-264)	NO (-191)	NO (164)	NO (181)	NO (243)	0
chr10	83608473	NO (-764)	NO (-273)	NO (-254)	NO (25)	NO (33)	NO (179)	0
chr10	84179936	NO (-383)	NO (-178)	NO (-105)	NO (57)	NO (88)	NO (519)	0
chr10	85049235	NO (-486)	NO (-370)	NO (-273)	NO (271)	NO (421)	NO (652)	0
chr10	85531429	NO (-432)	NO (-147)	NO (-5)	NO (270)	NO (303)	NO (334)	0
chr10	85725980	NO (-629)	NO (-518)	NO (-389)	NO (83)	NO (269)	NO (281)	0
chr10	85857737	NO (-165)	NO (-158)	NO (-61)	NO (80)	NO (428)	NO (524)	0	ESC_Specific
chr10	85885853	NO (-118)	NO (-85)	NO (-64)	NO (30)	NO (76)	NO (130)	0
chr10	85907964	NO (-841)	NO (-598)	NO (-522)	NO (115)	NO (147)	NO (177)	0
chr10	85925123	NO (-257)	NO (-230)	NO (-40)	NO (201)	NO (403)	NO (613)	0
chr10	85961181	NO (-108)	NO (-64)	NO (-38)	NO (57)	NO (320)	NO (402)	0
chr10	85984574	NO (-387)	NO (-213)	NO (-135)	NO (20)	NO (36)	NO (41)	0
chr10	86283428	NO (-66)	NO (-46)	NO (-30)	NO (6)	NO (18)	NO (95)	0
chr10	86475782	NO (-234)	NO (-178)	NO (-20)	NO (9)	NO (83)	NO (287)	0
chr10	86687510	NO (-39)	NO (-20)	NO (-6)	YES (64)	NO (299)	NO (301)	1
chr10	86687574	NO (-84)	NO (-70)	YES (-64)	NO (235)	NO (237)	NO (258)	1
chr10	86708624	NO (-205)	NO (-91)	NO (-33)	NO (18)	NO (342)	NO (479)	0
chr10	86908747	NO (-133)	NO (-126)	NO (-99)	NO (63)	NO (113)	NO (159)	0
chr10	87755775	NO (-157)	NO (-117)	NO (-85)	NO (163)	NO (243)	NO (309)	0	Blood_Specific
chr10	87873004	NO (-99)	NO (-95)	NO (-67)	NO (55)	NO (155)	NO (249)	0
chr10	88109449	NO (-235)	NO (-215)	NO (-190)	NO (29)	NO (164)	NO (238)	0
chr10	88617373	NO (-807)	NO (-310)	NO (-124)	NO (19)	NO (54)	NO (87)	0
chr10	88659127	NO (-179)	NO (-167)	NO (-3)	NO (27)	NO (37)	NO (76)	0
chr10	89385493	NO (-207)	NO (-102)	NO (-29)	NO (417)	NO (596)	NO (694)	0
chr10	90569352	NO (-388)	NO (-351)	NO (-349)	NO (74)	NO (136)	NO (218)	0
chr10	90976926	NO (-873)	NO (-544)	NO (-8)	NO (21)	NO (120)	NO (172)	0
chr10	91086922	NO (-141)	NO (-54)	NO (-9)	NO (28)	NO (206)	NO (214)	0
chr10	91186068	NO (-116)	NO (-46)	NO (-7)	NO (333)	NO (339)	NO (356)	0
chr10	91375870	NO (-509)	NO (-491)	NO (-242)	NO (456)	NO (476)	NO (503)	0
chr10	92511658	NO (-636)	NO (-459)	NO (-399)	NO (318)	NO (373)	NO (634)	0
chr10	92766302	NO (-613)	NO (-407)	NO (-265)	NO (120)	NO (702)	NO (882)	0
chr10	93099662	NO (-579)	NO (-496)	NO (-389)	NO (118)	NO (164)	NO (247)	0
chr10	93432156	NO (-449)	NO (-239)	NO (-113)	NO (158)	NO (170)	NO (262)	0
chr10	93672748	NO (-325)	NO (-301)	NO (-18)	NO (55)	NO (116)	NO (333)	0
chr10	94142616	NO (-207)	NO (-205)	NO (-178)	NO (61)	NO (148)	NO (294)	0
chr10	94276958	NO (-437)	NO (-395)	NO (-249)	NO (129)	NO (291)	NO (347)	0
chr10	94674556	NO (-414)	NO (-38)	NO (-36)	NO (67)	NO (470)	NO (517)	0
chr10	94766283	NO (-295)	NO (-223)	NO (-170)	NO (9)	NO (27)	YES (143)	1
chr10	94766426	YES (-143)	NO (-134)	NO (-116)	NO (146)	NO (556)	NO (699)	1
chr10	94840518	NO (-88)	NO (-65)	NO (-36)	NO (37)	NO (80)	NO (82)	0
chr10	95112724	NO (-572)	NO (-549)	NO (-517)	NO (58)	NO (82)	NO (88)	0
chr10	95117120	NO (-432)	NO (-390)	NO (-281)	NO (74)	NO (108)	NO (161)	0
chr10	95580499	NO (-338)	NO (-286)	NO (-17)	NO (36)	NO (117)	NO (146)	0
chr10	95676572	NO (-261)	NO (-148)	NO (-98)	NO (116)	NO (146)	NO (281)	0
chr10	95701230	NO (-256)	NO (-209)	NO (-207)	NO (33)	NO (70)	NO (110)	0
chr10	96080222	NO (-503)	NO (-436)	NO (-54)	NO (72)	NO (197)	NO (341)	0
chr10	96560174	NO (-155)	NO (-88)	NO (-62)	NO (55)	NO (108)	NO (224)	0
chr10	96892872	NO (-425)	NO (-366)	NO (-200)	NO (222)	NO (474)	NO (508)	0
chr10	97201214	NO (-229)	NO (-227)	NO (-42)	NO (8)	NO (170)	NO (237)	0
chr10	98402919	NO (-105)	NO (-69)	NO (-20)	NO (90)	NO (109)	NO (203)	0
chr10	98590791	NO (-100)	NO (-67)	NO (-20)	YES (6)	NO (50)	NO (58)	1
chr10	98590797	NO (-73)	NO (-26)	YES (-6)	NO (44)	NO (52)	NO (141)	1
chr10	98785578	NO (-182)	NO (-169)	NO (-20)	NO (50)	NO (63)	NO (364)	0
chr10	98792663	NO (-105)	NO (-70)	NO (-19)	NO (85)	NO (246)	NO (283)	0
chr10	98833096	NO (-28)	NO (-15)	NO (-13)	NO (62)	NO (73)	NO (77)	0
chr10	98994660	NO (-600)	NO (-394)	NO (-278)	NO (110)	NO (141)	NO (294)	0
chr10	99254969	NO (-171)	NO (-81)	NO (-28)	NO (108)	NO (267)	NO (323)	0
chr10	99466055	NO (-306)	NO (-33)	NO (-8)	NO (102)	NO (247)	NO (302)	0
chr10	99491619	NO (-213)	NO (-100)	NO (-23)	NO (328)	NO (426)	NO (450)	0
chr10	99621864	NO (-343)	NO (-293)	NO (-61)	NO (477)	NO (676)	NO (768)	0
chr10	99679011	NO (-250)	NO (-214)	NO (-171)	NO (73)	NO (106)	NO (229)	0
chr10	99834262	NO (-41)	NO (-37)	NO (-10)	NO (815)	NO (846)	NO (929)	0
chr10	100083195	NO (-471)	NO (-392)	NO (-263)	NO (25)	NO (251)	NO (447)	0
chr10	100719296	NO (-1234)	NO (-603)	NO (-339)	NO (154)	NO (472)	NO (752)	0
chr10	102439097	NO (-160)	NO (-93)	NO (-16)	NO (38)	NO (99)	NO (269)	0
chr10	102646900	NO (-478)	NO (-451)	NO (-96)	NO (8)	NO (117)	NO (143)	0
chr10	102857840	NO (-316)	NO (-65)	NO (-33)	NO (73)	NO (126)	NO (320)	0
chr10	102902656	NO (-49)	NO (-46)	NO (-42)	NO (4)	NO (17)	NO (45)	0
chr10	102914016	NO (-227)	NO (-221)	NO (-53)	NO (36)	NO (56)	NO (114)	0
chr10	103540731	NO (-117)	NO (-52)	NO (-39)	NO (14)	NO (16)	NO (40)	0
chr10	103603127	NO (-98)	NO (-43)	NO (-9)	NO (40)	NO (50)	NO (56)	0
chr10	103649718	NO (-362)	NO (-233)	NO (-225)	NO (359)	NO (385)	NO (443)	0
chr10	104084016	NO (-282)	NO (-131)	NO (-37)	NO (350)	NO (358)	NO (388)	0
chr10	104102083	NO (-47)	NO (-43)	NO (-38)	NO (6)	NO (34)	NO (62)	0
chr10	104102349	NO (-204)	NO (-162)	NO (-19)	NO (288)	NO (491)	NO (528)	0
chr10	105472496	NO (-328)	NO (-295)	NO (-23)	NO (115)	NO (254)	NO (295)	0
chr10	105969374	NO (-318)	NO (-166)	NO (-88)	NO (5)	NO (111)	NO (311)	0
chr10	108070454	NO (-666)	NO (-560)	NO (-295)	NO (92)	NO (170)	NO (254)	0
chr10	108115422	NO (-329)	NO (-148)	NO (-5)	NO (144)	NO (382)	NO (454)	0
chr10	108369835	NO (-597)	NO (-118)	NO (-53)	NO (321)	NO (333)	NO (357)	0
chr10	108991976	NO (-391)	NO (-205)	NO (-139)	NO (21)	NO (230)	NO (254)	0
chr10	109024636	NO (-318)	NO (-263)	NO (-205)	NO (120)	NO (139)	NO (194)	0
chr10	109560239	NO (-198)	NO (-135)	NO (-5)	NO (281)	NO (358)	NO (363)	0
chr10	109574731	NO (-408)	NO (-312)	NO (-294)	NO (110)	NO (348)	NO (363)	0
chr10	109654447	NO (-440)	NO (-383)	NO (-131)	NO (7)	NO (105)	NO (217)	0
chr10	109872152	NO (-370)	NO (-154)	NO (-146)	NO (112)	NO (242)	NO (329)	0
chr10	110275324	NO (-748)	NO (-333)	NO (-78)	NO (115)	NO (196)	NO (269)	0
chr10	111530586	NO (-384)	NO (-276)	NO (-241)	NO (248)	NO (344)	NO (485)	0
chr10	111533605	NO (-94)	NO (-78)	NO (-48)	NO (14)	NO (283)	NO (377)	0
chr10	111721515	NO (-141)	NO (-132)	NO (-36)	NO (75)	NO (107)	NO (234)	0
chr10	111738346	NO (-397)	NO (-314)	NO (-241)	NO (156)	NO (200)	NO (214)	0
chr10	111762724	NO (-275)	NO (-89)	NO (-65)	NO (211)	NO (591)	NO (606)	0
chr10	111898210	NO (-707)	NO (-583)	NO (-406)	NO (192)	NO (201)	NO (229)	0
chr10	112293161	NO (-566)	NO (-539)	NO (-359)	NO (23)	NO (86)	NO (158)	0
chr10	112370111	NO (-196)	NO (-186)	NO (-126)	NO (85)	NO (263)	NO (312)	0
chr10	113116548	NO (-857)	NO (-173)	NO (-76)	NO (77)	NO (132)	NO (169)	0
chr10	113358398	NO (-152)	NO (-46)	NO (-43)	NO (161)	NO (313)	NO (396)	0
chr10	113591673	NO (-434)	NO (-309)	NO (-68)	NO (261)	NO (274)	NO (493)	0
chr10	114325355	NO (-308)	NO (-228)	NO (-92)	YES (55)	NO (144)	NO (212)	1
chr10	114325410	NO (-283)	NO (-147)	YES (-55)	NO (89)	NO (157)	NO (745)	1	ESC_Specific
chr10	114767291	NO (-240)	NO (-235)	NO (-189)	NO (35)	NO (52)	NO (133)	0
chr10	115299211	NO (-255)	NO (-178)	NO (-132)	NO (73)	NO (220)	NO (298)	0
chr10	115862136	NO (-137)	NO (-129)	NO (-53)	NO (28)	NO (43)	NO (432)	0
chr10	116147747	NO (-272)	NO (-250)	NO (-87)	NO (143)	NO (190)	NO (225)	0
chr10	116697604	NO (-534)	NO (-127)	NO (-32)	NO (62)	NO (290)	NO (294)	0
chr10	116931357	NO (-1079)	NO (-549)	NO (-488)	NO (143)	NO (325)	NO (537)	0
chr10	117559150	NO (-411)	NO (-104)	NO (-59)	NO (175)	NO (317)	NO (347)	0
chr10	118184619	NO (-115)	NO (-60)	NO (-38)	NO (115)	NO (317)	NO (345)	0
chr10	118204188	NO (-237)	NO (-207)	NO (-196)	NO (80)	NO (282)	NO (338)	0
chr10	118249804	NO (-563)	NO (-353)	NO (-253)	NO (263)	NO (382)	NO (389)	0
chr10	118271153	NO (-372)	NO (-125)	NO (-114)	NO (23)	NO (172)	NO (309)	0
chr10	118335995	NO (-988)	NO (-168)	NO (-128)	NO (76)	NO (83)	NO (92)	0
chr10	118374482	NO (-450)	NO (-288)	NO (-244)	NO (27)	NO (210)	NO (240)	0
chr10	118454324	NO (-99)	NO (-76)	NO (-54)	NO (30)	NO (82)	NO (110)	0
chr10	118525269	NO (-53)	NO (-43)	NO (-15)	NO (70)	NO (101)	NO (126)	0
chr10	118834337	NO (-517)	NO (-467)	NO (-391)	NO (41)	NO (555)	NO (606)	0
chr10	118931493	NO (-300)	NO (-168)	NO (-159)	NO (190)	NO (211)	NO (343)	0
chr10	118981124	NO (-91)	NO (-81)	NO (-53)	NO (320)	NO (407)	NO (522)	0
chr10	119237982	NO (-148)	NO (-119)	NO (-63)	NO (53)	NO (84)	NO (164)	0	Blood_Specific
chr10	119255702	NO (-109)	NO (-65)	NO (-8)	NO (22)	NO (57)	NO (209)	0
chr10	119861580	NO (-244)	NO (-238)	NO (-41)	NO (22)	NO (241)	NO (263)	0
chr10	119963140	NO (-243)	NO (-232)	NO (-130)	NO (142)	NO (194)	NO (429)	0
chr10	120019010	NO (-321)	NO (-198)	NO (-28)	YES (104)	NO (112)	NO (480)	1
chr10	120019114	NO (-302)	NO (-132)	YES (-104)	NO (8)	NO (376)	NO (537)	1
chr10	120610170	NO (-762)	NO (-625)	NO (-5)	NO (123)	NO (455)	NO (506)	0	ESC_Specific
chr10	120743233	NO (-349)	NO (-217)	NO (-65)	NO (204)	NO (232)	NO (262)	0
chr10	122018162	NO (-365)	NO (-336)	NO (-169)	NO (87)	NO (338)	NO (380)	0
chr10	122274220	NO (-112)	NO (-105)	NO (-64)	NO (62)	NO (84)	NO (105)	0
chr10	122315720	NO (-440)	NO (-279)	NO (-238)	NO (176)	NO (368)	NO (506)	0
chr10	122384030	NO (-332)	NO (-177)	NO (-142)	NO (72)	NO (117)	NO (132)	0
chr10	122584376	NO (-446)	NO (-379)	NO (-129)	NO (51)	NO (79)	NO (133)	0
chr10	123407947	NO (-239)	NO (-90)	NO (-31)	NO (28)	NO (60)	NO (123)	0
chr10	123422644	NO (-72)	NO (-60)	NO (-53)	NO (6)	NO (64)	NO (77)	0
chr10	123941938	NO (-132)	NO (-64)	NO (-61)	NO (112)	NO (147)	NO (212)	0
chr10	124102444	NO (-210)	NO (-134)	NO (-50)	NO (17)	NO (44)	NO (135)	0
chr10	124461367	NO (-389)	NO (-367)	NO (-333)	NO (26)	NO (329)	NO (553)	0
chr10	125224225	NO (-307)	NO (-276)	NO (-114)	NO (308)	NO (345)	NO (620)	0
chr10	125335507	NO (-652)	NO (-632)	NO (-299)	NO (43)	NO (178)	NO (458)	0
chr10	125347898	NO (-306)	NO (-180)	NO (-8)	NO (90)	NO (196)	NO (251)	0
chr10	125707663	NO (-156)	NO (-119)	NO (-114)	NO (133)	NO (146)	NO (151)	0
chr10	127031911	NO (-188)	NO (-109)	NO (-39)	NO (106)	NO (120)	NO (258)	0
chr10	127556932	NO (-361)	NO (-277)	NO (-246)	NO (128)	NO (247)	NO (288)	0
chr10	128158055	NO (-330)	NO (-82)	NO (-6)	NO (123)	NO (179)	NO (223)	0
chr10	129305896	NO (-114)	NO (-86)	NO (-48)	NO (46)	NO (50)	NO (102)	0
chr10	129362400	NO (-50)	NO (-48)	NO (-38)	NO (74)	NO (81)	NO (85)	0
chr10	129474806	NO (-551)	NO (-59)	NO (-49)	NO (20)	NO (73)	NO (718)	0
chr10	129493045	NO (-93)	NO (-35)	NO (-6)	NO (37)	NO (48)	NO (79)	0
chr10	130611759	NO (-164)	NO (-115)	NO (-101)	NO (40)	NO (177)	NO (200)	0
chr10	131696243	NO (-178)	NO (-158)	NO (-147)	NO (10)	NO (77)	NO (158)	0
chr10	132084046	NO (-533)	NO (-452)	NO (-311)	NO (64)	NO (247)	NO (398)	0
chr10	132202028	NO (-357)	NO (-302)	NO (-60)	NO (26)	NO (164)	NO (201)	0
chr10	132521551	NO (-284)	NO (-260)	NO (-122)	NO (34)	NO (395)	NO (472)	0
chr10	132534900	NO (-352)	NO (-309)	NO (-234)	NO (149)	NO (217)	NO (478)	0
chr10	132645731	NO (-571)	NO (-355)	NO (-286)	NO (269)	NO (355)	NO (374)	0
chr10	132864463	NO (-232)	NO (-206)	NO (-127)	NO (305)	NO (324)	NO (466)	0
chr10	132925460	NO (-283)	NO (-242)	NO (-67)	NO (87)	NO (134)	NO (162)	0
chr10	133823293	NO (-366)	NO (-133)	NO (-43)	NO (179)	NO (444)	NO (606)	0
chr10	134124994	NO (-74)	NO (-69)	NO (-48)	NO (23)	NO (83)	NO (86)	0
chr10	134200208	NO (-162)	NO (-149)	NO (-57)	NO (44)	NO (98)	NO (230)	0
chr10	134202990	NO (-235)	NO (-213)	NO (-109)	NO (118)	NO (124)	NO (137)	0
chr10	134653478	NO (-169)	NO (-118)	NO (-113)	NO (178)	NO (187)	NO (198)	0
chr10	134760925	NO (-257)	NO (-104)	NO (-36)	NO (113)	NO (141)	NO (149)	0
chr10	135170411	NO (-154)	NO (-105)	NO (-22)	NO (15)	NO (21)	NO (36)	0
chr10	135252546	NO (-155)	NO (-132)	NO (-19)	NO (77)	NO (96)	NO (163)	0
chr10	135387962	NO (-998)	NO (-746)	NO (-169)	NO (40)	NO (60)	NO (66)	0
chr10	135402977	NO (-51)	NO (-42)	NO (-28)	NO (299)	NO (328)	NO (368)	0
chr11	1260275	NO (-29)	NO (-18)	NO (-11)	NO (53)	NO (80)	NO (99)	0
chr11	1285859	NO (-425)	NO (-275)	NO (-211)	YES (22)	NO (96)	NO (112)	1
chr11	1285881	NO (-297)	NO (-233)	YES (-22)	NO (74)	NO (90)	NO (119)	1	Blood_Specific
chr11	1574166	NO (-271)	NO (-165)	NO (-74)	NO (84)	NO (109)	NO (135)	0
chr11	1575394	NO (-54)	NO (-39)	NO (-30)	NO (33)	NO (56)	NO (88)	0
chr11	1853357	NO (-121)	NO (-72)	NO (-31)	NO (22)	NO (85)	NO (106)	0
chr11	1904142	NO (-93)	NO (-42)	NO (-6)	NO (136)	NO (142)	NO (144)	0
chr11	2218926	NO (-50)	NO (-43)	NO (-39)	NO (33)	NO (49)	NO (54)	0
chr11	3085243	NO (-54)	NO (-52)	NO (-34)	NO (54)	NO (110)	NO (116)	0
chr11	4203543	NO (-326)	NO (-313)	NO (-295)	NO (212)	NO (272)	NO (358)	0	Blood_Specific
chr11	4451109	NO (-385)	NO (-354)	NO (-235)	NO (168)	NO (337)	NO (372)	0
chr11	4464894	NO (-496)	NO (-442)	NO (-299)	NO (17)	NO (82)	NO (300)	0
chr11	4476809	NO (-542)	NO (-537)	NO (-325)	NO (133)	NO (271)	NO (454)	0
chr11	4543845	NO (-569)	NO (-250)	NO (-4)	NO (107)	NO (125)	NO (187)	0
chr11	5024585	NO (-124)	NO (-53)	NO (-30)	NO (143)	NO (264)	NO (374)	0
chr11	5497482	NO (-997)	NO (-874)	NO (-165)	NO (258)	NO (355)	NO (659)	0
chr11	5912973	NO (-483)	NO (-182)	NO (-138)	NO (56)	NO (162)	NO (165)	0
chr11	6262062	NO (-134)	NO (-111)	NO (-36)	NO (11)	NO (328)	NO (499)	0
chr11	7678671	NO (-49)	NO (-34)	NO (-11)	NO (78)	NO (135)	NO (212)	0
chr11	7795107	NO (-85)	NO (-64)	NO (-20)	NO (228)	NO (618)	NO (661)	0
chr11	7840123	NO (-131)	NO (-117)	NO (-60)	NO (53)	NO (377)	NO (498)	0
chr11	7914471	NO (-431)	NO (-221)	NO (-162)	NO (13)	NO (73)	NO (326)	0
chr11	8092210	NO (-585)	NO (-562)	NO (-167)	NO (50)	NO (295)	NO (344)	0
chr11	8835297	NO (-323)	NO (-298)	NO (-76)	NO (59)	NO (751)	NO (969)	0	ESC_Specific
chr11	9770162	NO (-266)	NO (-245)	NO (-80)	YES (37)	NO (161)	NO (192)	1	Blood_Specific
chr11	9770199	NO (-282)	NO (-117)	YES (-37)	NO (124)	NO (155)	NO (241)	1	Blood_Specific
chr11	10229755	NO (-968)	NO (-828)	NO (-82)	YES (186)	NO (343)	NO (352)	1
chr11	10229941	NO (-1014)	NO (-268)	YES (-186)	NO (157)	NO (166)	NO (189)	1
chr11	10428739	NO (-420)	NO (-223)	NO (-169)	NO (103)	NO (142)	NO (460)	0
chr11	11252834	NO (-97)	NO (-72)	NO (-6)	NO (6)	NO (161)	NO (242)	0
chr11	11953203	NO (-623)	NO (-417)	NO (-83)	NO (72)	NO (78)	NO (217)	0	ESC_Specific
chr11	12196196	NO (-668)	NO (-378)	NO (-223)	NO (70)	NO (157)	NO (388)	0
chr11	12747392	NO (-126)	NO (-116)	NO (-54)	NO (152)	NO (154)	NO (262)	0
chr11	13260606	NO (-220)	NO (-170)	NO (-76)	NO (152)	NO (258)	NO (304)	0
chr11	13366019	NO (-309)	NO (-300)	NO (-178)	NO (32)	NO (44)	NO (57)	0
chr11	13872322	NO (-546)	NO (-350)	NO (-259)	NO (123)	NO (204)	NO (223)	0
chr11	13987766	NO (-732)	NO (-486)	NO (-181)	NO (139)	NO (511)	NO (796)	0
chr11	15644155	NO (-243)	NO (-237)	NO (-198)	NO (77)	NO (88)	NO (129)	0
chr11	15651449	NO (-237)	NO (-167)	NO (-91)	NO (64)	NO (159)	NO (173)	0
chr11	16206364	NO (-580)	NO (-474)	NO (-168)	NO (676)	NO (712)	NO (766)	0
chr11	17549876	NO (-365)	NO (-256)	NO (-31)	NO (18)	NO (175)	NO (213)	0
chr11	17586411	NO (-290)	NO (-253)	NO (-12)	NO (167)	NO (207)	NO (528)	0
chr11	17761810	NO (-135)	NO (-130)	NO (-92)	NO (228)	NO (321)	NO (329)	0
chr11	17765880	NO (-150)	NO (-138)	NO (-23)	NO (135)	NO (137)	NO (150)	0
chr11	18214711	NO (-439)	NO (-152)	NO (-10)	NO (73)	NO (295)	NO (465)	0
chr11	18432103	NO (-257)	NO (-169)	NO (-16)	NO (37)	NO (71)	NO (87)	0	ESC_Specific
chr11	18731659	NO (-498)	NO (-442)	NO (-14)	NO (125)	NO (140)	NO (204)	0
chr11	19081652	NO (-291)	NO (-171)	NO (-62)	NO (39)	NO (62)	NO (65)	0
chr11	19305608	NO (-254)	NO (-86)	NO (-18)	NO (72)	NO (104)	NO (211)	0
chr11	19959949	NO (-129)	NO (-125)	NO (-84)	YES (44)	NO (96)	NO (133)	1
chr11	19959993	NO (-169)	NO (-128)	YES (-44)	NO (52)	NO (89)	NO (158)	1
chr11	20208905	NO (-97)	NO (-79)	NO (-68)	NO (80)	NO (93)	NO (95)	0
chr11	20376968	NO (-448)	NO (-405)	NO (-400)	NO (16)	NO (153)	NO (190)	0
chr11	20634838	NO (-849)	NO (-732)	NO (-369)	NO (67)	NO (140)	NO (338)	0
chr11	20833716	NO (-267)	NO (-253)	NO (-120)	NO (155)	NO (280)	NO (560)	0
chr11	21624658	NO (-500)	NO (-223)	NO (-210)	NO (45)	NO (263)	NO (311)	0
chr11	22764073	NO (-648)	NO (-368)	NO (-30)	NO (112)	NO (155)	NO (251)	0
chr11	24922225	NO (-1031)	NO (-572)	NO (-28)	NO (15)	YES (35)	NO (74)	1
chr11	24922260	NO (-63)	YES (-35)	NO (-20)	NO (39)	NO (85)	NO (199)	1
chr11	26299629	NO (-279)	NO (-227)	NO (-181)	NO (38)	NO (48)	NO (79)	0
chr11	27215726	NO (-193)	NO (-176)	NO (-90)	NO (680)	NO (745)	NO (806)	0
chr11	27861213	NO (-274)	NO (-164)	NO (-112)	NO (212)	NO (309)	NO (326)	0	Blood_Specific
chr11	28569274	NO (-294)	NO (-289)	NO (-140)	NO (308)	NO (357)	NO (429)	0
chr11	28719619	NO (-689)	NO (-400)	NO (-155)	NO (158)	NO (410)	NO (412)	0
chr11	29181243	NO (-513)	NO (-353)	NO (-190)	NO (45)	NO (157)	NO (310)	0	Blood_Specific
chr11	29355854	NO (-747)	NO (-503)	NO (-183)	YES (20)	NO (319)	NO (343)	1	Blood_Specific
chr11	29355874	NO (-523)	NO (-203)	YES (-20)	NO (299)	NO (323)	NO (499)	1	Blood_Specific
chr11	29876666	NO (-1641)	NO (-1567)	NO (-520)	NO (123)	NO (224)	NO (502)	0
chr11	30146914	NO (-616)	NO (-315)	NO (-225)	NO (71)	NO (80)	NO (292)	0
chr11	30164757	NO (-95)	NO (-89)	NO (-52)	NO (122)	NO (308)	NO (438)	0	Blood_Specific
chr11	30627016	NO (-773)	NO (-322)	NO (-199)	YES (116)	NO (125)	NO (336)	1
chr11	30627132	NO (-438)	NO (-315)	YES (-116)	NO (9)	NO (220)	NO (434)	1
chr11	31067091	NO (-132)	NO (-93)	NO (-60)	YES (13)	NO (160)	NO (166)	1
chr11	31067104	NO (-106)	NO (-73)	YES (-13)	NO (147)	NO (153)	NO (374)	1
chr11	31898712	NO (-690)	NO (-584)	NO (-96)	NO (19)	NO (159)	NO (173)	0
chr11	32035188	NO (-412)	NO (-351)	NO (-22)	NO (21)	NO (152)	NO (196)	0
chr11	32319272	NO (-428)	NO (-90)	NO (-76)	NO (87)	NO (140)	NO (266)	0	Blood_Specific
chr11	32465130	NO (-446)	NO (-194)	NO (-132)	NO (23)	NO (363)	NO (390)	0
chr11	32982231	NO (-311)	NO (-170)	NO (-138)	NO (477)	NO (499)	NO (1369)	0	Blood_Specific
chr11	33709595	NO (-155)	NO (-38)	NO (-25)	NO (24)	NO (226)	NO (364)	0	ESC_Specific
chr11	34530256	NO (-252)	NO (-228)	NO (-26)	NO (15)	NO (38)	NO (339)	0
chr11	34531134	NO (-117)	NO (-77)	NO (-57)	NO (276)	NO (336)	NO (343)	0
chr11	34813644	NO (-547)	NO (-516)	NO (-140)	NO (52)	NO (174)	NO (272)	0
chr11	35340833	NO (-961)	NO (-708)	NO (-71)	NO (120)	NO (325)	NO (349)	0
chr11	35426270	NO (-108)	NO (-77)	NO (-26)	NO (115)	NO (148)	NO (166)	0
chr11	35638416	NO (-254)	NO (-71)	NO (-18)	NO (113)	NO (242)	NO (387)	0
chr11	36063735	NO (-172)	NO (-122)	NO (-80)	NO (154)	NO (233)	NO (500)	0
chr11	36114452	NO (-326)	NO (-276)	NO (-141)	NO (162)	NO (278)	NO (453)	0
chr11	36328619	NO (-496)	NO (-469)	NO (-417)	NO (11)	NO (215)	NO (296)	0
chr11	36627342	NO (-979)	NO (-275)	NO (-18)	NO (126)	NO (390)	NO (392)	0
chr11	39396945	NO (-42)	NO (-35)	NO (-30)	NO (181)	NO (235)	NO (241)	0	Blood_Specific
chr11	40110031	NO (-114)	NO (-97)	NO (-22)	NO (65)	NO (183)	NO (260)	0
chr11	42275022	NO (-406)	NO (-364)	NO (-347)	NO (64)	NO (82)	NO (199)	0
chr11	42517608	NO (-315)	NO (-274)	NO (-40)	NO (63)	NO (107)	NO (180)	0
chr11	42996910	NO (-597)	NO (-581)	NO (-9)	NO (67)	NO (196)	NO (235)	0
chr11	43304192	NO (-122)	NO (-89)	NO (-87)	NO (109)	NO (130)	NO (159)	0
chr11	43664842	NO (-221)	NO (-78)	NO (-25)	NO (51)	NO (267)	NO (385)	0
chr11	43873618	NO (-158)	NO (-59)	NO (-51)	NO (244)	NO (262)	NO (278)	0
chr11	44348071	NO (-223)	NO (-152)	NO (-43)	NO (2)	NO (11)	NO (36)	0
chr11	44548148	NO (-209)	NO (-45)	NO (-7)	NO (26)	NO (47)	NO (63)	0
chr11	44769133	NO (-63)	NO (-52)	NO (-40)	NO (114)	NO (176)	NO (304)	0
chr11	44795814	NO (-222)	NO (-217)	NO (-143)	NO (472)	NO (646)	NO (703)	0
chr11	44807079	NO (-130)	NO (-109)	NO (-45)	NO (194)	NO (301)	NO (314)	0
chr11	44983693	NO (-459)	NO (-328)	NO (-238)	NO (84)	NO (271)	NO (448)	0
chr11	45302148	NO (-249)	NO (-91)	NO (-21)	NO (44)	NO (335)	NO (363)	0
chr11	45408674	NO (-363)	NO (-330)	NO (-299)	NO (41)	NO (130)	NO (142)	0
chr11	45427898	NO (-380)	NO (-302)	NO (-283)	NO (243)	NO (350)	NO (602)	0
chr11	45434320	NO (-148)	NO (-136)	NO (-119)	NO (124)	NO (148)	NO (349)	0
chr11	45669617	NO (-368)	NO (-195)	NO (-113)	NO (47)	NO (302)	NO (332)	0
chr11	45706156	NO (-588)	NO (-541)	NO (-59)	NO (32)	NO (39)	NO (138)	0
chr11	45714651	NO (-140)	NO (-126)	NO (-38)	NO (121)	NO (125)	NO (173)	0
chr11	45838426	NO (-246)	NO (-70)	NO (-31)	NO (5)	NO (152)	NO (213)	0	ESC_Specific
chr11	45868320	NO (-82)	NO (-43)	NO (-21)	NO (68)	NO (78)	NO (98)	0
chr11	46134770	NO (-483)	NO (-363)	NO (-99)	NO (134)	NO (185)	NO (332)	0
chr11	46551200	NO (-407)	NO (-200)	NO (-195)	NO (83)	NO (505)	NO (519)	0
chr11	48387609	NO (-120)	NO (-105)	NO (-19)	NO (84)	NO (171)	NO (195)	0
chr11	48391379	NO (-175)	NO (-163)	NO (-66)	NO (130)	NO (368)	NO (631)	0
chr11	48420782	NO (-1614)	NO (-1316)	NO (-895)	NO (171)	NO (364)	NO (579)	0
chr11	48441825	NO (-1117)	NO (-866)	NO (-491)	NO (213)	NO (742)	NO (983)	0
chr11	48482122	NO (-292)	NO (-78)	NO (-71)	NO (117)	NO (166)	NO (184)	0
chr11	48495938	NO (-207)	NO (-176)	NO (-153)	NO (129)	NO (140)	NO (471)	0
chr11	48514461	NO (-190)	NO (-133)	NO (-102)	NO (63)	NO (69)	NO (134)	0
chr11	48580023	NO (-109)	NO (-79)	NO (-24)	NO (151)	NO (204)	NO (769)	0
chr11	48600139	NO (-214)	NO (-171)	NO (-75)	YES (305)	NO (482)	NO (737)	1
chr11	48600444	NO (-476)	NO (-380)	YES (-305)	NO (177)	NO (432)	NO (786)	1
chr11	48613106	NO (-716)	NO (-563)	NO (-88)	NO (235)	NO (522)	NO (572)	0
chr11	48613768	NO (-140)	NO (-90)	NO (-65)	NO (288)	NO (337)	NO (354)	0
chr11	48614311	NO (-189)	NO (-128)	NO (-111)	NO (195)	NO (618)	NO (663)	0
chr11	48618000	NO (-892)	NO (-763)	NO (-452)	NO (46)	NO (128)	NO (198)	0
chr11	48633255	NO (-536)	NO (-524)	NO (-185)	NO (126)	NO (314)	NO (322)	0
chr11	48646639	NO (-651)	NO (-327)	NO (-317)	NO (2)	NO (263)	NO (274)	0
chr11	48650883	NO (-229)	NO (-131)	NO (-44)	NO (116)	NO (144)	NO (168)	0
chr11	48684648	NO (-369)	NO (-86)	NO (-54)	NO (61)	NO (244)	NO (295)	0
chr11	48685151	NO (-196)	NO (-124)	NO (-89)	NO (562)	NO (642)	NO (664)	0
chr11	48702892	NO (-579)	NO (-376)	NO (-73)	NO (59)	NO (398)	NO (681)	0
chr11	48714038	NO (-103)	NO (-93)	NO (-68)	NO (77)	NO (228)	NO (556)	0
chr11	48762461	NO (-141)	NO (-46)	NO (-13)	NO (89)	NO (106)	NO (255)	0
chr11	48797399	NO (-340)	NO (-264)	NO (-221)	NO (13)	NO (86)	NO (136)	0
chr11	48800382	NO (-75)	NO (-49)	NO (-38)	NO (418)	NO (545)	NO (735)	0
chr11	48814746	NO (-685)	NO (-281)	NO (-114)	NO (107)	NO (217)	NO (412)	0
chr11	48896723	NO (-96)	NO (-87)	NO (-34)	NO (56)	NO (75)	NO (163)	0
chr11	49037519	NO (-161)	NO (-145)	NO (-29)	NO (522)	NO (616)	NO (774)	0
chr11	49051621	NO (-574)	NO (-319)	NO (-294)	NO (35)	NO (138)	NO (193)	0
chr11	49072348	NO (-523)	NO (-520)	NO (-445)	NO (105)	NO (723)	NO (740)	0
chr11	49137296	NO (-263)	NO (-235)	NO (-160)	NO (69)	NO (79)	NO (528)	0
chr11	49548149	NO (-186)	NO (-145)	NO (-62)	NO (249)	NO (487)	NO (533)	0
chr11	49597469	NO (-195)	NO (-135)	NO (-73)	NO (155)	NO (241)	NO (251)	0
chr11	49680562	NO (-1194)	NO (-823)	NO (-294)	NO (13)	NO (79)	NO (105)	0
chr11	49688529	NO (-336)	NO (-291)	NO (-255)	NO (130)	NO (143)	NO (180)	0
chr11	49781166	NO (-383)	NO (-303)	NO (-288)	NO (25)	NO (74)	NO (266)	0
chr11	49808931	NO (-802)	NO (-440)	NO (-385)	NO (40)	NO (66)	NO (467)	0
chr11	49814664	NO (-810)	NO (-693)	NO (-235)	NO (199)	NO (289)	NO (312)	0
chr11	49967117	NO (-744)	NO (-640)	NO (-595)	NO (120)	NO (682)	NO (813)	0
chr11	50100040	NO (-492)	NO (-333)	NO (-161)	NO (85)	NO (172)	NO (192)	0
chr11	50113397	NO (-69)	NO (-66)	NO (-55)	NO (86)	NO (185)	NO (292)	0
chr11	50118235	NO (-353)	NO (-127)	NO (-6)	NO (142)	NO (596)	NO (890)	0
chr11	50122480	NO (-99)	NO (-92)	NO (-71)	NO (70)	NO (92)	NO (106)	0
chr11	50125840	NO (-770)	NO (-452)	NO (-127)	NO (45)	NO (55)	NO (198)	0
chr11	50159313	NO (-292)	NO (-36)	NO (-19)	NO (76)	NO (186)	NO (200)	0
chr11	50160809	NO (-135)	NO (-112)	NO (-56)	NO (225)	NO (269)	NO (835)	0
chr11	50161744	NO (-710)	NO (-666)	NO (-100)	NO (193)	NO (226)	NO (281)	0
chr11	50167086	NO (-307)	NO (-248)	NO (-39)	NO (157)	NO (175)	NO (386)	0
chr11	50213263	NO (-462)	NO (-354)	NO (-223)	NO (144)	NO (339)	NO (410)	0
chr11	50233166	NO (-97)	NO (-86)	NO (-63)	NO (99)	NO (120)	NO (128)	0
chr11	50259514	NO (-248)	NO (-203)	NO (-195)	NO (308)	NO (311)	NO (341)	0
chr11	50290747	NO (-186)	NO (-83)	NO (-22)	NO (88)	NO (181)	NO (302)	0
chr11	50296844	NO (-249)	NO (-69)	NO (-53)	NO (567)	NO (796)	NO (878)	0
chr11	50343194	NO (-501)	NO (-429)	NO (-403)	NO (101)	NO (103)	NO (189)	0
chr11	50359709	NO (-328)	NO (-224)	NO (-98)	NO (56)	NO (398)	NO (481)	0
chr11	50378358	NO (-305)	NO (-270)	NO (-119)	NO (135)	NO (299)	NO (388)	0
chr11	50403905	NO (-237)	NO (-65)	NO (-24)	NO (112)	NO (114)	NO (130)	0
chr11	50407194	NO (-189)	NO (-169)	NO (-60)	NO (158)	NO (163)	NO (218)	0
chr11	50407510	NO (-158)	NO (-153)	NO (-98)	NO (63)	NO (74)	NO (99)	0
chr11	50414715	NO (-144)	NO (-127)	NO (-26)	NO (210)	NO (270)	NO (281)	0
chr11	50448199	NO (-146)	NO (-95)	NO (-23)	NO (186)	NO (271)	NO (288)	0
chr11	50453653	NO (-358)	NO (-268)	NO (-244)	NO (324)	NO (404)	NO (477)	0
chr11	50478017	NO (-186)	NO (-179)	NO (-117)	NO (75)	NO (158)	NO (172)	0
chr11	50575849	NO (-839)	NO (-760)	NO (-510)	NO (17)	NO (181)	NO (239)	0
chr11	50615448	NO (-86)	NO (-64)	NO (-51)	NO (262)	NO (264)	NO (266)	0
chr11	50615769	NO (-59)	NO (-57)	NO (-55)	NO (68)	NO (140)	NO (247)	0
chr11	50629325	NO (-228)	NO (-117)	NO (-69)	NO (43)	NO (69)	NO (168)	0
chr11	50634043	NO (-321)	NO (-128)	NO (-92)	NO (517)	NO (569)	NO (763)	0
chr11	50676319	NO (-165)	NO (-158)	NO (-73)	NO (86)	NO (124)	NO (133)	0
chr11	50691962	NO (-269)	NO (-262)	NO (-125)	NO (148)	NO (150)	NO (171)	0
chr11	50728633	NO (-260)	NO (-97)	NO (-91)	NO (74)	NO (243)	NO (250)	0
chr11	50766629	NO (-321)	NO (-241)	NO (-218)	NO (115)	NO (163)	NO (177)	0
chr11	50781258	NO (-155)	NO (-146)	NO (-45)	NO (140)	NO (417)	NO (440)	0
chr11	51093118	NO (-624)	NO (-509)	NO (-191)	NO (130)	NO (158)	NO (256)	0
chr11	51195406	NO (-590)	NO (-561)	NO (-300)	NO (107)	NO (109)	NO (215)	0
chr11	51232273	NO (-254)	NO (-248)	NO (-148)	NO (53)	NO (296)	NO (423)	0
chr11	51248419	NO (-140)	NO (-43)	NO (-3)	NO (402)	NO (417)	NO (451)	0
chr11	51251857	NO (-296)	NO (-253)	NO (-128)	NO (48)	NO (191)	NO (228)	0
chr11	51274065	NO (-344)	NO (-164)	NO (-141)	NO (53)	NO (174)	NO (424)	0
chr11	51274590	NO (-101)	NO (-54)	NO (-44)	NO (140)	NO (167)	NO (281)	0
chr11	51291574	NO (-263)	NO (-224)	NO (-200)	NO (81)	NO (126)	NO (367)	0
chr11	51327593	NO (-125)	NO (-28)	NO (-24)	NO (79)	NO (220)	NO (313)	0
chr11	51336265	NO (-945)	NO (-791)	NO (-492)	NO (83)	NO (430)	NO (801)	0
chr11	51353117	NO (-842)	NO (-445)	NO (-372)	NO (132)	NO (262)	NO (313)	0
chr11	51360007	NO (-149)	NO (-104)	NO (-83)	NO (91)	NO (162)	NO (276)	0
chr11	51383764	NO (-436)	NO (-410)	NO (-392)	NO (225)	NO (269)	NO (612)	0
chr11	51385332	NO (-409)	NO (-44)	NO (-33)	NO (9)	NO (22)	NO (68)	0
chr11	51386979	NO (-661)	NO (-549)	NO (-119)	NO (68)	NO (234)	NO (251)	0
chr11	51393756	NO (-358)	NO (-161)	NO (-147)	NO (126)	NO (138)	NO (266)	0
chr11	51397348	NO (-1132)	NO (-1024)	NO (-269)	NO (71)	NO (892)	NO (1143)	0
chr11	51406307	NO (-409)	NO (-327)	NO (-214)	NO (221)	NO (253)	NO (267)	0
chr11	51441222	NO (-1170)	NO (-803)	NO (-612)	NO (271)	NO (358)	NO (388)	0
chr11	51454460	NO (-485)	NO (-136)	NO (-35)	NO (515)	NO (902)	NO (1018)	0
chr11	51513576	NO (-63)	NO (-51)	NO (-47)	NO (145)	NO (971)	NO (1034)	0
chr11	51517281	NO (-581)	NO (-451)	NO (-431)	NO (114)	NO (184)	NO (196)	0
chr11	51518320	NO (-129)	NO (-102)	NO (-57)	NO (87)	NO (329)	NO (367)	0
chr11	51557062	NO (-142)	NO (-91)	NO (-73)	NO (532)	NO (536)	NO (600)	0
chr11	51560042	NO (-292)	NO (-209)	NO (-106)	NO (68)	NO (293)	NO (573)	0
chr11	54709366	NO (-342)	NO (-297)	NO (-94)	NO (73)	NO (364)	NO (639)	0
chr11	54794798	NO (-297)	NO (-200)	NO (-116)	NO (21)	NO (158)	NO (499)	0
chr11	54800627	NO (-586)	NO (-488)	NO (-362)	NO (25)	NO (132)	NO (134)	0
chr11	54816223	NO (-108)	NO (-103)	NO (-82)	NO (44)	NO (79)	NO (275)	0
chr11	54835699	NO (-304)	NO (-115)	NO (-66)	YES (91)	NO (146)	NO (374)	1
chr11	54835790	NO (-206)	NO (-157)	YES (-91)	NO (55)	NO (283)	NO (326)	1
chr11	54842267	NO (-284)	NO (-215)	NO (-26)	NO (219)	NO (305)	NO (666)	0
chr11	54858890	NO (-203)	NO (-160)	NO (-91)	NO (97)	NO (356)	NO (367)	0
chr11	54860249	NO (-175)	NO (-151)	NO (-131)	NO (108)	NO (237)	NO (247)	0
chr11	54871335	NO (-98)	NO (-77)	NO (-32)	NO (56)	NO (60)	NO (129)	0
chr11	54873012	NO (-126)	NO (-118)	NO (-34)	NO (9)	NO (58)	NO (92)	0
chr11	54874813	NO (-172)	NO (-167)	NO (-40)	NO (78)	NO (121)	NO (275)	0
chr11	54911512	NO (-433)	NO (-336)	NO (-54)	NO (83)	NO (244)	NO (268)	0
chr11	54933498	NO (-311)	NO (-105)	NO (-90)	NO (63)	NO (125)	NO (235)	0
chr11	54955139	NO (-165)	NO (-149)	NO (-97)	NO (406)	NO (527)	NO (597)	0
chr11	54963373	NO (-71)	NO (-31)	NO (-4)	NO (62)	NO (122)	NO (181)	0
chr11	54980335	NO (-280)	NO (-263)	NO (-77)	NO (44)	NO (110)	NO (349)	0
chr11	54994353	NO (-139)	NO (-58)	NO (-8)	NO (511)	NO (619)	NO (753)	0
chr11	55112267	NO (-87)	NO (-65)	NO (-47)	NO (109)	NO (374)	NO (905)	0
chr11	55114692	NO (-520)	NO (-111)	NO (-84)	NO (93)	NO (228)	NO (431)	0
chr11	55168044	NO (-656)	NO (-627)	NO (-170)	NO (238)	NO (295)	NO (421)	0
chr11	55179824	NO (-255)	NO (-144)	NO (-118)	NO (364)	NO (766)	NO (900)	0
chr11	55261607	NO (-389)	NO (-310)	NO (-43)	NO (44)	NO (137)	NO (257)	0
chr11	55276031	NO (-163)	NO (-147)	NO (-50)	NO (86)	NO (134)	NO (639)	0
chr11	55313503	NO (-877)	NO (-778)	NO (-755)	NO (439)	NO (498)	NO (690)	0
chr11	55357960	NO (-574)	NO (-403)	NO (-387)	NO (57)	NO (62)	NO (85)	0
chr11	55382261	NO (-653)	NO (-265)	NO (-214)	NO (147)	NO (385)	NO (443)	0
chr11	55405302	NO (-688)	NO (-653)	NO (-545)	NO (674)	NO (732)	NO (750)	0
chr11	55417326	NO (-297)	NO (-113)	NO (-90)	NO (233)	NO (423)	NO (454)	0
chr11	55475184	NO (-1160)	NO (-766)	NO (-522)	NO (64)	NO (126)	NO (143)	0
chr11	55475767	NO (-339)	NO (-170)	NO (-45)	NO (265)	NO (362)	NO (769)	0
chr11	55558756	NO (-582)	NO (-468)	NO (-215)	NO (43)	NO (66)	NO (82)	0
chr11	55589258	NO (-571)	NO (-491)	NO (-453)	NO (61)	NO (355)	NO (446)	0
chr11	55685729	NO (-947)	NO (-620)	NO (-114)	NO (131)	NO (226)	NO (847)	0
chr11	55710601	NO (-293)	NO (-184)	NO (-156)	NO (107)	NO (725)	NO (1235)	0
chr11	56652623	NO (-196)	NO (-181)	NO (-168)	NO (405)	NO (676)	NO (701)	0
chr11	56769359	NO (-710)	NO (-366)	NO (-111)	NO (32)	NO (102)	NO (208)	0
chr11	56954066	NO (-557)	NO (-551)	NO (-276)	NO (51)	NO (284)	NO (581)	0
chr11	56989964	NO (-392)	NO (-335)	NO (-85)	NO (26)	NO (205)	NO (313)	0
chr11	57016351	NO (-335)	NO (-304)	NO (-203)	NO (19)	NO (96)	NO (130)	0
chr11	57259355	NO (-177)	NO (-98)	NO (-35)	NO (112)	NO (186)	NO (224)	0
chr11	57314828	NO (-329)	NO (-195)	NO (-51)	YES (37)	NO (127)	NO (251)	1
chr11	57314865	NO (-232)	NO (-88)	YES (-37)	NO (90)	NO (214)	NO (230)	1
chr11	57371977	NO (-386)	NO (-139)	NO (-105)	NO (117)	NO (256)	NO (296)	0
chr11	57568305	NO (-323)	NO (-258)	NO (-158)	NO (312)	NO (503)	NO (935)	0
chr11	58281450	NO (-819)	NO (-648)	NO (-164)	NO (9)	NO (46)	NO (183)	0
chr11	58335546	NO (-305)	NO (-66)	NO (-25)	NO (35)	NO (98)	NO (265)	0
chr11	58408078	NO (-339)	NO (-312)	NO (-190)	NO (63)	NO (329)	NO (391)	0
chr11	59108744	NO (-128)	NO (-104)	NO (-66)	NO (223)	NO (1285)	NO (1436)	0
chr11	59956123	NO (-745)	NO (-599)	NO (-295)	NO (106)	NO (117)	NO (483)	0
chr11	59961313	NO (-719)	NO (-170)	NO (-169)	NO (76)	NO (412)	NO (648)	0
chr11	60033117	NO (-151)	NO (-117)	NO (-105)	YES (62)	NO (276)	NO (847)	1
chr11	60033179	NO (-179)	NO (-167)	YES (-62)	NO (214)	NO (785)	NO (883)	1
chr11	60110777	NO (-218)	NO (-212)	NO (-200)	NO (16)	NO (18)	NO (125)	0
chr11	60134619	NO (-392)	NO (-359)	NO (-284)	NO (72)	NO (151)	NO (156)	0
chr11	60164558	NO (-541)	NO (-471)	NO (-450)	NO (139)	NO (404)	NO (511)	0
chr11	60524194	NO (-279)	NO (-121)	NO (-89)	NO (3)	NO (48)	NO (129)	0
chr11	60655178	NO (-354)	NO (-149)	NO (-129)	NO (35)	NO (101)	NO (173)	0
chr11	60805280	NO (-427)	NO (-217)	NO (-128)	NO (24)	NO (153)	NO (469)	0
chr11	61296444	NO (-92)	NO (-57)	NO (-53)	NO (51)	NO (117)	NO (186)	0
chr11	61544146	NO (-251)	NO (-218)	NO (-185)	NO (69)	NO (166)	NO (173)	0
chr11	61661572	NO (-148)	NO (-144)	NO (-102)	NO (142)	NO (250)	NO (263)	0
chr11	62625879	NO (-345)	NO (-178)	NO (-76)	NO (31)	NO (35)	NO (84)	0
chr11	62965511	NO (-143)	NO (-129)	NO (-3)	NO (11)	NO (170)	NO (248)	0
chr11	63143086	NO (-666)	NO (-254)	NO (-210)	NO (50)	NO (161)	NO (633)	0
chr11	63286180	NO (-571)	NO (-259)	NO (-29)	NO (13)	NO (26)	NO (302)	0
chr11	63821492	NO (-46)	NO (-37)	NO (-2)	NO (14)	NO (37)	NO (60)	0
chr11	63827776	NO (-29)	NO (-26)	NO (-11)	NO (33)	NO (86)	NO (103)	0
chr11	63921727	NO (-197)	NO (-112)	NO (-90)	NO (22)	NO (62)	NO (115)	0
chr11	64420408	NO (-187)	NO (-177)	NO (-112)	NO (14)	NO (50)	NO (87)	0
chr11	64478560	NO (-186)	NO (-94)	NO (-28)	NO (111)	NO (133)	NO (139)	0
chr11	64508925	NO (-198)	NO (-135)	NO (-98)	NO (34)	NO (72)	NO (98)	0
chr11	64527603	NO (-186)	NO (-109)	NO (-104)	NO (147)	NO (243)	NO (296)	0
chr11	65056330	NO (-279)	NO (-216)	NO (-192)	NO (28)	NO (33)	NO (284)	0
chr11	65236438	NO (-224)	NO (-117)	NO (-41)	NO (69)	NO (431)	NO (462)	0
chr11	65465756	NO (-119)	NO (-115)	NO (-84)	NO (128)	NO (134)	NO (166)	0
chr11	65521533	NO (-286)	NO (-216)	NO (-58)	NO (9)	NO (88)	NO (253)	0
chr11	65537454	NO (-731)	NO (-517)	NO (-218)	NO (54)	NO (100)	NO (183)	0
chr11	65553499	NO (-66)	NO (-53)	NO (-16)	NO (43)	NO (45)	NO (79)	0
chr11	65848147	NO (-193)	NO (-127)	NO (-47)	NO (33)	NO (125)	NO (350)	0
chr11	66057673	NO (-78)	NO (-76)	NO (-31)	NO (70)	NO (180)	NO (219)	0
chr11	66079093	NO (-101)	NO (-83)	NO (-31)	NO (14)	NO (23)	NO (34)	0
chr11	66131556	NO (-299)	NO (-94)	NO (-58)	NO (54)	NO (71)	NO (135)	0	ESC_Specific
chr11	66743266	NO (-183)	NO (-168)	NO (-46)	NO (57)	NO (91)	YES (310)	1
chr11	66743576	YES (-310)	NO (-253)	NO (-219)	NO (17)	NO (101)	NO (116)	1
chr11	66862565	NO (-69)	NO (-53)	NO (-15)	NO (10)	NO (105)	NO (241)	0	ESC_Specific
chr11	67154788	NO (-59)	NO (-52)	NO (-44)	NO (25)	NO (33)	NO (53)	0
chr11	67458806	NO (-459)	NO (-353)	NO (-326)	NO (62)	NO (156)	NO (223)	0
chr11	67973759	NO (-252)	NO (-244)	NO (-241)	NO (158)	NO (209)	NO (292)	0
chr11	68868736	NO (-326)	NO (-66)	NO (-39)	NO (41)	NO (45)	NO (78)	0
chr11	69602528	NO (-178)	NO (-159)	NO (-121)	NO (15)	NO (60)	NO (121)	0
chr11	69796384	NO (-226)	NO (-135)	NO (-31)	NO (107)	NO (136)	NO (187)	0
chr11	70317544	NO (-268)	NO (-89)	NO (-36)	YES (29)	NO (45)	NO (117)	1
chr11	70317573	NO (-118)	NO (-65)	YES (-29)	NO (16)	NO (88)	NO (114)	1
chr11	70719478	NO (-219)	NO (-204)	NO (-55)	NO (34)	NO (88)	NO (166)	0
chr11	70723088	NO (-127)	NO (-92)	NO (-7)	NO (142)	NO (205)	NO (229)	0
chr11	70758806	NO (-71)	NO (-62)	NO (-15)	NO (17)	NO (20)	NO (124)	0
chr11	70775106	NO (-207)	NO (-121)	NO (-69)	NO (84)	NO (96)	NO (230)	0
chr11	71445625	NO (-330)	NO (-273)	NO (-233)	NO (48)	NO (91)	NO (256)	0
chr11	71781053	NO (-391)	NO (-364)	NO (-75)	YES (52)	NO (322)	NO (418)	1
chr11	71781105	NO (-416)	NO (-127)	YES (-52)	NO (270)	NO (366)	NO (439)	1
chr11	72125388	NO (-855)	NO (-508)	NO (-170)	NO (38)	NO (79)	NO (108)	0
chr11	72146043	NO (-64)	NO (-44)	NO (-40)	YES (13)	NO (49)	NO (54)	1
chr11	72146056	NO (-57)	NO (-53)	YES (-13)	NO (36)	NO (41)	NO (45)	1
chr11	72264882	NO (-296)	NO (-249)	NO (-194)	NO (92)	NO (103)	NO (157)	0	Blood_Specific
chr11	72292010	NO (-302)	NO (-167)	NO (-80)	NO (161)	NO (177)	NO (247)	0
chr11	72559969	NO (-243)	NO (-222)	NO (-124)	NO (157)	NO (224)	NO (287)	0
chr11	72661948	NO (-829)	NO (-106)	NO (-82)	NO (430)	NO (497)	NO (503)	0
chr11	72686937	NO (-833)	NO (-670)	NO (-293)	NO (71)	NO (546)	NO (611)	0
chr11	72948140	NO (-227)	NO (-207)	NO (-112)	NO (138)	NO (173)	NO (214)	0
chr11	72999859	NO (-336)	NO (-248)	NO (-4)	NO (36)	NO (81)	NO (126)	0
chr11	73642489	NO (-218)	NO (-206)	NO (-11)	NO (152)	NO (375)	NO (421)	0
chr11	73966974	NO (-226)	NO (-188)	NO (-12)	NO (64)	NO (127)	NO (340)	0	Blood_Specific
chr11	74734076	NO (-213)	NO (-133)	NO (-7)	NO (249)	NO (251)	NO (322)	0	Blood_Specific
chr11	74945222	NO (-311)	NO (-126)	NO (-43)	NO (27)	NO (68)	NO (136)	0
chr11	74960184	NO (-49)	NO (-41)	NO (-8)	NO (37)	NO (72)	NO (80)	0
chr11	75488669	NO (-235)	NO (-229)	NO (-178)	NO (29)	NO (42)	NO (108)	0
chr11	75736215	NO (-835)	NO (-113)	NO (-95)	NO (113)	NO (670)	NO (730)	0
chr11	76309794	NO (-228)	NO (-28)	NO (-4)	NO (2)	NO (38)	NO (244)	0
chr11	76409465	NO (-81)	NO (-44)	NO (-26)	NO (24)	NO (60)	NO (68)	0	ESC_Specific
chr11	77762379	NO (-315)	NO (-221)	NO (-141)	NO (72)	NO (86)	NO (469)	0
chr11	78785002	NO (-162)	NO (-69)	NO (-61)	NO (124)	NO (166)	NO (298)	0
chr11	79042806	NO (-262)	NO (-196)	NO (-92)	NO (15)	NO (193)	NO (279)	0
chr11	79158226	NO (-292)	NO (-185)	NO (-16)	NO (176)	NO (205)	NO (233)	0
chr11	79217980	NO (-168)	NO (-78)	NO (-54)	NO (242)	NO (257)	NO (272)	0
chr11	80305091	NO (-571)	NO (-101)	NO (-90)	NO (33)	NO (162)	NO (206)	0
chr11	80438516	NO (-419)	NO (-161)	NO (-133)	NO (123)	NO (163)	NO (198)	0
chr11	80491118	NO (-424)	NO (-299)	NO (-13)	NO (33)	NO (38)	NO (87)	0
chr11	81785213	NO (-571)	NO (-555)	NO (-91)	NO (221)	NO (513)	NO (535)	0
chr11	82206162	NO (-290)	NO (-286)	NO (-232)	NO (118)	NO (233)	NO (243)	0
chr11	82617238	NO (-579)	NO (-381)	NO (-244)	NO (368)	NO (612)	NO (667)	0
chr11	83004085	NO (-98)	NO (-75)	NO (-46)	YES (249)	NO (316)	NO (322)	1
chr11	83004334	NO (-324)	NO (-295)	YES (-249)	NO (67)	NO (73)	NO (197)	1
chr11	83324057	NO (-347)	NO (-94)	NO (-30)	NO (2)	NO (160)	NO (199)	0
chr11	83527805	NO (-803)	NO (-798)	NO (-539)	NO (34)	NO (49)	NO (89)	0
chr11	83538858	NO (-307)	NO (-290)	NO (-262)	NO (88)	YES (365)	NO (443)	1
chr11	83539223	NO (-627)	YES (-365)	NO (-277)	NO (78)	NO (161)	NO (169)	1
chr11	84277900	NO (-742)	NO (-643)	NO (-605)	NO (134)	NO (239)	NO (307)	0
chr11	84616642	NO (-283)	NO (-250)	NO (-218)	NO (54)	NO (608)	NO (742)	0
chr11	84921440	NO (-542)	NO (-346)	NO (-43)	NO (163)	NO (190)	NO (350)	0
chr11	85753039	NO (-564)	NO (-339)	NO (-242)	NO (43)	NO (632)	NO (986)	0	Blood_Specific
chr11	86002903	NO (-520)	NO (-459)	NO (-65)	NO (124)	NO (127)	NO (174)	0
chr11	86635278	NO (-143)	NO (-136)	NO (-90)	NO (266)	NO (295)	NO (407)	0
chr11	86664165	NO (-478)	NO (-320)	NO (-251)	NO (9)	NO (39)	NO (173)	0
chr11	86808625	NO (-307)	NO (-297)	NO (-199)	NO (137)	NO (168)	NO (189)	0
chr11	87120741	NO (-318)	NO (-200)	NO (-23)	NO (424)	NO (631)	NO (664)	0
chr11	87433850	NO (-105)	NO (-83)	NO (-4)	NO (137)	NO (152)	NO (207)	0
chr11	87749676	NO (-350)	NO (-271)	NO (-7)	NO (48)	NO (151)	NO (360)	0	Blood_Specific
chr11	87837113	NO (-359)	NO (-254)	NO (-142)	YES (24)	NO (226)	NO (249)	1
chr11	87837137	NO (-278)	NO (-166)	YES (-24)	NO (202)	NO (225)	NO (235)	1
chr11	88285804	NO (-320)	NO (-215)	NO (-35)	NO (74)	NO (143)	NO (168)	0
chr11	88685446	NO (-237)	NO (-184)	NO (-106)	NO (255)	NO (291)	NO (674)	0
chr11	88954306	NO (-395)	NO (-387)	NO (-196)	NO (200)	NO (346)	NO (459)	0
chr11	89458961	NO (-558)	NO (-55)	NO (-52)	NO (103)	NO (672)	NO (781)	0
chr11	90022053	NO (-142)	NO (-116)	NO (-25)	NO (59)	NO (84)	NO (142)	0
chr11	90814270	NO (-207)	NO (-60)	NO (-44)	NO (157)	NO (348)	NO (354)	0
chr11	92561867	NO (-782)	NO (-446)	NO (-392)	NO (44)	YES (50)	NO (272)	1
chr11	92561917	NO (-442)	YES (-50)	NO (-6)	NO (222)	NO (229)	NO (235)	1
chr11	93626979	NO (-492)	NO (-314)	NO (-171)	NO (27)	NO (264)	NO (459)	0
chr11	94467845	NO (-428)	NO (-380)	NO (-22)	NO (15)	NO (375)	NO (571)	0
chr11	94630603	NO (-707)	NO (-653)	NO (-275)	NO (438)	NO (513)	NO (593)	0
chr11	94808206	NO (-447)	NO (-390)	NO (-208)	NO (16)	NO (46)	NO (81)	0
chr11	95788726	NO (-278)	NO (-138)	NO (-24)	NO (38)	NO (160)	NO (163)	0
chr11	96160243	NO (-380)	NO (-322)	NO (-141)	NO (95)	NO (176)	NO (265)	0
chr11	97736655	NO (-360)	NO (-179)	NO (-26)	NO (354)	NO (468)	NO (512)	0
chr11	99212470	NO (-721)	NO (-264)	NO (-223)	NO (139)	NO (554)	NO (604)	0
chr11	100251509	NO (-442)	NO (-320)	NO (-68)	NO (227)	NO (461)	NO (499)	0
chr11	100490454	NO (-506)	NO (-442)	NO (-54)	NO (88)	NO (241)	NO (446)	0
chr11	101989723	NO (-385)	NO (-373)	NO (-263)	NO (46)	NO (100)	NO (131)	0
chr11	102111390	NO (-276)	NO (-247)	NO (-147)	NO (133)	NO (184)	NO (224)	0
chr11	102292159	NO (-412)	NO (-382)	NO (-130)	NO (15)	NO (112)	NO (264)	0
chr11	102657256	NO (-246)	NO (-197)	NO (-118)	NO (235)	NO (505)	NO (682)	0
chr11	105629043	NO (-692)	NO (-666)	NO (-308)	NO (170)	NO (253)	NO (502)	0
chr11	105733740	NO (-517)	NO (-227)	NO (-163)	NO (352)	NO (451)	NO (586)	0
chr11	106239635	NO (-326)	NO (-323)	NO (-6)	NO (17)	NO (148)	NO (328)	0
chr11	106854843	NO (-156)	NO (-123)	NO (-117)	NO (14)	NO (43)	NO (470)	0
chr11	106989907	NO (-657)	NO (-592)	NO (-148)	NO (94)	NO (138)	NO (243)	0
chr11	107447432	NO (-752)	NO (-678)	NO (-281)	NO (35)	NO (428)	NO (493)	0
chr11	107469104	NO (-379)	NO (-167)	NO (-46)	NO (337)	NO (397)	NO (476)	0
chr11	110334036	NO (-157)	NO (-31)	NO (-26)	NO (20)	NO (33)	NO (61)	0
chr11	111317430	NO (-319)	NO (-237)	NO (-161)	NO (27)	NO (158)	NO (312)	0
chr11	111436032	NO (-180)	NO (-148)	NO (-12)	NO (145)	NO (244)	NO (354)	0
chr11	111808943	NO (-69)	NO (-67)	NO (-60)	NO (119)	NO (125)	NO (150)	0
chr11	111984382	NO (-453)	NO (-335)	NO (-287)	NO (45)	NO (374)	NO (391)	0
chr11	113272621	NO (-496)	NO (-467)	NO (-357)	NO (54)	NO (100)	NO (109)	0
chr11	113474182	NO (-171)	NO (-102)	NO (-52)	NO (75)	NO (455)	NO (485)	0
chr11	113765456	NO (-141)	NO (-130)	NO (-79)	NO (174)	NO (280)	NO (366)	0
chr11	114143294	NO (-340)	NO (-316)	NO (-106)	NO (61)	NO (122)	NO (224)	0
chr11	114219135	NO (-126)	NO (-85)	NO (-78)	NO (218)	NO (241)	NO (243)	0
chr11	114718212	NO (-567)	NO (-234)	NO (-27)	NO (29)	NO (130)	NO (133)	0
chr11	115376839	NO (-140)	NO (-130)	NO (-86)	NO (17)	NO (40)	NO (75)	0
chr11	116558983	NO (-104)	NO (-5)	NO (-2)	NO (50)	NO (76)	NO (126)	0
chr11	116661810	NO (-116)	NO (-106)	NO (-100)	NO (44)	NO (46)	NO (74)	0
chr11	117319153	NO (-98)	NO (-93)	NO (-86)	NO (75)	NO (88)	NO (95)	0
chr11	117566790	NO (-319)	NO (-299)	NO (-162)	NO (49)	NO (96)	NO (112)	0
chr11	117605714	NO (-205)	NO (-141)	NO (-95)	NO (76)	NO (138)	NO (255)	0
chr11	117966528	NO (-197)	NO (-143)	NO (-125)	NO (89)	NO (121)	NO (148)	0
chr11	118486240	NO (-196)	NO (-173)	NO (-90)	NO (85)	NO (108)	NO (339)	0	ESC_Specific
chr11	119155545	NO (-317)	NO (-275)	NO (-4)	NO (99)	NO (140)	NO (144)	0	Blood_Specific
chr11	119245027	NO (-179)	NO (-150)	NO (-138)	NO (208)	NO (297)	NO (345)	0
chr11	119245378	NO (-143)	NO (-54)	NO (-6)	NO (54)	NO (64)	NO (182)	0
chr11	119248443	NO (-143)	NO (-123)	NO (-55)	NO (111)	NO (265)	NO (307)	0
chr11	119329616	NO (-132)	NO (-69)	NO (-65)	NO (3)	NO (317)	NO (354)	0
chr11	119371295	NO (-133)	NO (-124)	NO (-102)	NO (52)	NO (325)	NO (376)	0
chr11	119511513	NO (-189)	NO (-161)	NO (-60)	NO (23)	NO (32)	NO (97)	0
chr11	119745094	NO (-171)	NO (-166)	NO (-45)	NO (66)	NO (106)	NO (212)	0
chr11	120100631	NO (-150)	NO (-136)	NO (-62)	NO (124)	NO (244)	NO (271)	0
chr11	121083454	NO (-998)	NO (-334)	NO (-272)	NO (123)	NO (207)	NO (273)	0
chr11	121120414	NO (-292)	NO (-123)	NO (-75)	NO (143)	NO (245)	NO (272)	0
chr11	122667038	NO (-120)	NO (-100)	NO (-64)	NO (48)	NO (151)	NO (209)	0
chr11	122891982	NO (-721)	NO (-523)	NO (-482)	NO (24)	NO (28)	NO (120)	0	Blood_Specific
chr11	122982446	NO (-240)	NO (-131)	NO (-70)	NO (52)	NO (93)	NO (202)	0
chr11	123038870	NO (-122)	NO (-79)	NO (-41)	NO (125)	NO (149)	NO (331)	0
chr11	123073010	NO (-179)	NO (-172)	NO (-119)	NO (84)	NO (329)	NO (357)	0
chr11	123236871	NO (-692)	NO (-517)	NO (-473)	NO (111)	NO (263)	NO (381)	0
chr11	125004419	NO (-175)	NO (-106)	NO (-72)	NO (106)	NO (238)	NO (243)	0
chr11	125190680	NO (-478)	NO (-402)	NO (-110)	NO (73)	NO (113)	NO (159)	0	ESC_Specific
chr11	125712577	NO (-303)	NO (-176)	NO (-28)	NO (147)	NO (253)	NO (270)	0
chr11	125803132	NO (-102)	NO (-55)	NO (-14)	NO (25)	NO (124)	NO (164)	0
chr11	126709553	NO (-301)	NO (-124)	NO (-121)	NO (63)	NO (100)	NO (120)	0
chr11	127660015	NO (-132)	NO (-41)	NO (-39)	NO (91)	NO (157)	NO (162)	0
chr11	129327466	NO (-189)	NO (-120)	NO (-92)	NO (224)	NO (263)	NO (307)	0
chr11	130241032	NO (-76)	NO (-33)	NO (-29)	NO (11)	NO (119)	NO (264)	0
chr11	130542436	NO (-287)	NO (-93)	NO (-61)	NO (27)	NO (55)	NO (89)	0
chr11	130731706	NO (-45)	NO (-34)	NO (-9)	NO (78)	NO (85)	NO (91)	0
chr11	131050488	NO (-122)	NO (-67)	NO (-64)	NO (60)	NO (100)	NO (129)	0
chr11	131441533	NO (-285)	NO (-170)	NO (-45)	NO (59)	NO (62)	NO (81)	0
chr11	131605058	NO (-173)	NO (-41)	NO (-29)	NO (6)	NO (126)	NO (153)	0
chr11	132182836	NO (-142)	NO (-75)	NO (-30)	NO (108)	NO (310)	NO (315)	0
chr11	132811240	NO (-313)	NO (-189)	NO (-11)	NO (138)	NO (182)	NO (579)	0
chr11	133027302	NO (-115)	NO (-94)	NO (-64)	NO (153)	NO (230)	NO (241)	0
chr11	133052886	NO (-147)	NO (-94)	NO (-88)	NO (257)	NO (272)	NO (631)	0
chr11	133937222	NO (-274)	NO (-226)	NO (-118)	NO (80)	NO (191)	NO (253)	0
chr11	134279557	NO (-474)	NO (-205)	NO (-93)	NO (96)	NO (99)	NO (104)	0
chr11	134422594	NO (-222)	NO (-78)	NO (-39)	NO (172)	NO (268)	NO (329)	0
chr11	134541030	NO (-276)	NO (-89)	NO (-54)	NO (51)	NO (87)	NO (139)	0
chr11	134566138	NO (-637)	NO (-322)	NO (-98)	NO (6)	NO (120)	NO (127)	0
chr11	134810133	NO (-133)	NO (-113)	NO (-47)	NO (148)	NO (172)	NO (253)	0
chr11	134903693	NO (-539)	NO (-518)	NO (-110)	NO (21)	NO (42)	NO (64)	0
chr12	94382	NO (-71)	NO (-58)	NO (-13)	NO (16)	NO (26)	NO (42)	0
chr12	219010	NO (-210)	NO (-186)	NO (-4)	NO (140)	NO (214)	NO (398)	0
chr12	584666	NO (-340)	NO (-332)	NO (-305)	NO (9)	NO (56)	NO (58)	0
chr12	1555220	NO (-250)	NO (-89)	NO (-60)	NO (73)	NO (130)	NO (170)	0
chr12	2132640	NO (-290)	NO (-278)	NO (-129)	NO (39)	NO (89)	NO (152)	0
chr12	2203900	NO (-399)	NO (-382)	NO (-285)	NO (229)	NO (307)	NO (322)	0
chr12	2349380	NO (-118)	NO (-92)	NO (-49)	NO (113)	NO (222)	NO (326)	0
chr12	2452909	NO (-413)	NO (-357)	NO (-291)	NO (46)	NO (73)	NO (91)	0
chr12	3157320	NO (-192)	NO (-76)	NO (-73)	NO (50)	NO (68)	NO (70)	0
chr12	3767721	NO (-172)	NO (-92)	NO (-48)	NO (7)	YES (16)	NO (42)	1	ESC_Specific
chr12	3767737	NO (-64)	YES (-16)	NO (-9)	NO (26)	NO (63)	NO (77)	1	ESC_Specific
chr12	4530863	NO (-515)	NO (-460)	NO (-232)	YES (77)	NO (156)	NO (239)	1
chr12	4530940	NO (-537)	NO (-309)	YES (-77)	NO (79)	NO (162)	NO (225)	1
chr12	4878386	NO (-286)	NO (-135)	NO (-79)	NO (84)	NO (107)	NO (183)	0
chr12	5190355	NO (-91)	NO (-82)	NO (-53)	NO (38)	NO (47)	NO (62)	0
chr12	5306521	NO (-407)	NO (-371)	NO (-209)	NO (135)	NO (246)	NO (320)	0
chr12	5331190	NO (-504)	NO (-386)	NO (-366)	NO (28)	NO (139)	NO (314)	0
chr12	5889954	NO (-108)	NO (-93)	NO (-35)	NO (135)	NO (139)	NO (281)	0
chr12	6074257	NO (-190)	NO (-102)	NO (-76)	NO (55)	NO (64)	NO (121)	0
chr12	6372033	NO (-588)	NO (-306)	NO (-274)	NO (54)	NO (73)	NO (303)	0
chr12	6794000	NO (-322)	NO (-212)	NO (-199)	NO (25)	NO (72)	NO (88)	0
chr12	6807695	NO (-137)	NO (-131)	NO (-72)	NO (192)	NO (296)	NO (345)	0
chr12	7320763	NO (-242)	NO (-217)	NO (-43)	NO (260)	NO (409)	NO (464)	0
chr12	7434389	NO (-309)	NO (-213)	NO (-114)	NO (107)	NO (159)	NO (302)	0
chr12	7613748	NO (-298)	NO (-79)	NO (-42)	NO (94)	NO (147)	NO (158)	0
chr12	7984900	NO (-227)	NO (-210)	NO (-126)	NO (167)	NO (295)	NO (304)	0
chr12	8090933	NO (-230)	NO (-143)	NO (-37)	NO (437)	NO (441)	NO (479)	0
chr12	8135160	NO (-297)	NO (-209)	NO (-185)	NO (9)	NO (238)	NO (394)	0
chr12	8309615	NO (-554)	NO (-129)	NO (-121)	NO (65)	NO (390)	NO (412)	0
chr12	9192017	NO (-217)	NO (-215)	NO (-121)	YES (171)	NO (479)	NO (522)	1
chr12	9192188	NO (-386)	NO (-292)	YES (-171)	NO (308)	NO (351)	NO (611)	1
chr12	9322783	NO (-139)	NO (-57)	NO (-19)	NO (32)	NO (47)	NO (53)	0
chr12	9939069	NO (-682)	NO (-591)	NO (-458)	NO (127)	NO (156)	NO (197)	0
chr12	10169586	NO (-681)	NO (-541)	NO (-249)	NO (168)	NO (446)	NO (870)	0
chr12	10388520	NO (-269)	NO (-185)	NO (-29)	NO (503)	NO (541)	NO (551)	0
chr12	10484482	NO (-468)	NO (-442)	NO (-113)	NO (171)	NO (350)	NO (581)	0
chr12	11352684	NO (-1252)	NO (-553)	NO (-36)	NO (43)	NO (179)	NO (207)	0
chr12	11641239	NO (-345)	NO (-319)	NO (-191)	NO (180)	NO (192)	NO (207)	0
chr12	11641544	NO (-125)	NO (-113)	NO (-98)	NO (93)	NO (888)	NO (1273)	0
chr12	11932442	NO (-323)	NO (-141)	NO (-60)	NO (72)	NO (78)	NO (281)	0
chr12	12107334	NO (-276)	NO (-271)	NO (-218)	NO (187)	NO (277)	NO (407)	0
chr12	12111838	NO (-158)	NO (-75)	NO (-36)	NO (92)	NO (207)	NO (209)	0
chr12	12480953	NO (-455)	NO (-430)	NO (-175)	NO (261)	NO (291)	NO (314)	0
chr12	12938031	NO (-399)	NO (-104)	NO (-41)	NO (5)	NO (51)	NO (99)	0
chr12	13278271	NO (-318)	NO (-262)	NO (-197)	NO (87)	NO (137)	NO (154)	0
chr12	13365143	NO (-157)	NO (-101)	NO (-29)	YES (76)	NO (308)	NO (314)	1
chr12	13365219	NO (-177)	NO (-105)	YES (-76)	NO (232)	NO (238)	NO (294)	1
chr12	13387255	NO (-264)	NO (-253)	NO (-173)	NO (61)	NO (99)	NO (124)	0	Blood_Specific
chr12	13810169	NO (-283)	NO (-228)	NO (-219)	NO (249)	NO (389)	NO (566)	0
chr12	13881101	NO (-566)	NO (-420)	NO (-116)	NO (22)	NO (53)	NO (368)	0
chr12	14391212	NO (-293)	NO (-109)	NO (-106)	NO (195)	YES (203)	NO (271)	1
chr12	14391415	NO (-309)	YES (-203)	NO (-8)	NO (68)	NO (134)	NO (160)	1
chr12	14848118	NO (-129)	NO (-103)	NO (-85)	NO (309)	NO (333)	NO (365)	0
chr12	14998368	NO (-336)	NO (-184)	NO (-73)	YES (202)	NO (511)	NO (805)	1
chr12	14998570	NO (-386)	NO (-275)	YES (-202)	NO (309)	NO (603)	NO (734)	1	ESC_Specific
chr12	16457204	NO (-328)	NO (-117)	NO (-109)	NO (78)	NO (258)	NO (645)	0
chr12	16513009	NO (-97)	NO (-36)	NO (-15)	NO (7)	NO (30)	NO (48)	0	ESC_Specific
chr12	16708712	NO (-82)	NO (-53)	NO (-33)	NO (51)	YES (66)	NO (204)	1
chr12	16708778	NO (-99)	YES (-66)	NO (-15)	NO (138)	NO (179)	NO (187)	1
chr12	16870068	NO (-137)	NO (-111)	NO (-99)	NO (51)	NO (316)	NO (460)	0
chr12	17478175	NO (-133)	NO (-70)	NO (-57)	NO (218)	NO (254)	NO (449)	0
chr12	17681626	NO (-43)	NO (-41)	NO (-2)	NO (86)	NO (112)	NO (138)	0
chr12	18134733	NO (-568)	NO (-269)	NO (-138)	NO (129)	NO (290)	NO (342)	0
chr12	18292981	NO (-409)	NO (-283)	NO (-232)	NO (203)	NO (423)	NO (602)	0
chr12	18583632	NO (-471)	NO (-199)	NO (-87)	NO (33)	NO (141)	NO (314)	0	Blood_Specific
chr12	18607430	NO (-476)	NO (-412)	NO (-196)	NO (33)	NO (52)	NO (431)	0
chr12	19339823	NO (-400)	NO (-378)	NO (-167)	NO (34)	NO (38)	NO (122)	0
chr12	19986965	NO (-635)	NO (-404)	NO (-347)	NO (119)	NO (167)	NO (266)	0
chr12	20061934	NO (-361)	NO (-264)	NO (-231)	NO (78)	NO (186)	NO (323)	0
chr12	20112452	NO (-562)	NO (-408)	NO (-187)	NO (680)	NO (777)	NO (1058)	0
chr12	21449886	NO (-232)	NO (-183)	NO (-163)	NO (391)	NO (406)	NO (530)	0	Blood_Specific
chr12	21868550	NO (-324)	NO (-66)	NO (-2)	NO (160)	NO (627)	NO (973)	0
chr12	22254073	NO (-478)	NO (-333)	NO (-167)	NO (124)	NO (140)	NO (250)	0
chr12	22274353	NO (-557)	NO (-244)	NO (-224)	NO (90)	NO (114)	NO (178)	0
chr12	22474765	NO (-294)	NO (-281)	NO (-137)	NO (74)	NO (251)	NO (267)	0
chr12	22612985	NO (-388)	NO (-221)	NO (-9)	NO (329)	NO (512)	NO (548)	0
chr12	23252261	NO (-460)	NO (-446)	NO (-145)	NO (46)	NO (77)	NO (97)	0
chr12	23910564	NO (-322)	NO (-202)	NO (-186)	NO (467)	NO (660)	NO (1052)	0
chr12	25394613	NO (-361)	NO (-290)	NO (-177)	NO (314)	NO (680)	NO (831)	0	Blood_Specific
chr12	25710967	NO (-241)	NO (-195)	NO (-71)	NO (362)	NO (415)	NO (568)	0
chr12	25959372	NO (-345)	NO (-293)	NO (-157)	NO (269)	NO (728)	NO (980)	0
chr12	26401120	NO (-162)	NO (-100)	NO (-88)	NO (162)	NO (218)	NO (392)	0
chr12	27168820	NO (-380)	NO (-355)	NO (-63)	NO (107)	NO (419)	NO (425)	0
chr12	27295187	NO (-245)	NO (-174)	NO (-132)	NO (84)	NO (242)	NO (260)	0
chr12	27429390	NO (-223)	NO (-133)	NO (-85)	NO (10)	NO (350)	NO (482)	0
chr12	27537101	NO (-304)	NO (-187)	NO (-183)	YES (13)	YES (41)	NO (297)	2
chr12	27537114	NO (-200)	NO (-196)	YES (-13)	YES (28)	NO (284)	NO (434)	2
chr12	27537142	NO (-224)	YES (-41)	YES (-28)	NO (256)	NO (406)	NO (639)	2
chr12	28093921	NO (-257)	NO (-231)	NO (-94)	NO (254)	NO (347)	NO (403)	0
chr12	28126471	NO (-614)	NO (-525)	NO (-287)	NO (59)	NO (63)	NO (230)	0
chr12	29705480	NO (-531)	NO (-461)	NO (-415)	NO (78)	NO (610)	NO (616)	0
chr12	30042847	NO (-630)	NO (-326)	NO (-73)	YES (13)	NO (83)	NO (99)	1
chr12	30042860	NO (-339)	NO (-86)	YES (-13)	NO (70)	NO (86)	NO (208)	1
chr12	30367216	NO (-536)	NO (-210)	NO (-135)	NO (71)	NO (257)	NO (303)	0
chr12	30610814	NO (-563)	NO (-408)	NO (-388)	NO (45)	NO (63)	NO (133)	0
chr12	30973814	NO (-494)	NO (-401)	NO (-224)	NO (82)	NO (133)	NO (233)	0
chr12	31233309	NO (-125)	NO (-108)	NO (-100)	NO (122)	NO (227)	NO (286)	0
chr12	31896056	NO (-383)	NO (-340)	NO (-334)	NO (28)	NO (143)	NO (332)	0	Blood_Specific
chr12	31899827	NO (-333)	NO (-327)	NO (-24)	YES (52)	NO (174)	NO (237)	1
chr12	31899879	NO (-379)	NO (-76)	YES (-52)	NO (122)	NO (185)	NO (334)	1
chr12	32262391	NO (-777)	NO (-384)	NO (-11)	NO (146)	NO (197)	NO (376)	0
chr12	33286887	NO (-113)	NO (-77)	NO (-68)	NO (27)	NO (217)	NO (307)	0
chr12	33884952	NO (-292)	NO (-116)	NO (-84)	NO (124)	NO (335)	NO (357)	0
chr12	33962598	NO (-277)	NO (-261)	NO (-235)	NO (100)	NO (279)	NO (341)	0
chr12	34290331	NO (-488)	NO (-446)	NO (-353)	NO (129)	NO (635)	NO (643)	0
chr12	34389970	NO (-633)	NO (-508)	NO (-93)	NO (580)	NO (635)	NO (654)	0
chr12	34394165	NO (-242)	NO (-159)	NO (-27)	NO (17)	NO (53)	NO (105)	0
chr12	34440353	NO (-247)	NO (-111)	NO (-29)	NO (85)	NO (100)	NO (103)	0
chr12	34449846	NO (-83)	NO (-57)	NO (-31)	NO (43)	NO (105)	NO (107)	0
chr12	34452711	NO (-75)	NO (-45)	NO (-35)	NO (41)	NO (113)	NO (119)	0
chr12	34455610	NO (-102)	NO (-74)	NO (-66)	YES (9)	NO (72)	NO (107)	1
chr12	34455619	NO (-83)	NO (-75)	YES (-9)	NO (63)	NO (98)	NO (128)	1
chr12	34457590	NO (-98)	NO (-82)	NO (-72)	NO (51)	NO (72)	NO (84)	0
chr12	34479507	NO (-77)	NO (-74)	NO (-48)	NO (49)	NO (73)	NO (75)	0
chr12	34498521	NO (-43)	NO (-21)	NO (-5)	NO (8)	NO (21)	NO (54)	0
chr12	34508255	NO (-73)	NO (-64)	NO (-21)	NO (35)	NO (43)	NO (61)	0
chr12	34516895	NO (-55)	NO (-54)	NO (-37)	NO (52)	NO (71)	NO (73)	0
chr12	34522530	NO (-77)	NO (-72)	NO (-67)	YES (4)	NO (61)	NO (86)	1
chr12	34522534	NO (-76)	NO (-71)	YES (-4)	NO (57)	NO (82)	NO (106)	1
chr12	34551814	NO (-54)	NO (-42)	NO (-8)	NO (27)	NO (39)	NO (49)	0
chr12	34552520	NO (-85)	NO (-69)	NO (-56)	NO (59)	NO (75)	NO (79)	0
chr12	34554534	NO (-93)	NO (-83)	NO (-48)	NO (60)	NO (104)	NO (116)	0
chr12	34558703	NO (-61)	NO (-28)	NO (-25)	NO (86)	NO (128)	NO (158)	0
chr12	34565946	NO (-131)	NO (-108)	NO (-28)	NO (28)	NO (63)	NO (426)	0
chr12	34607298	NO (-272)	NO (-172)	NO (-167)	NO (111)	NO (283)	NO (531)	0
chr12	34638675	NO (-362)	NO (-332)	NO (-272)	NO (154)	NO (180)	NO (396)	0
chr12	34649623	NO (-431)	NO (-415)	NO (-239)	NO (386)	NO (535)	NO (716)	0
chr12	34652715	NO (-304)	NO (-146)	NO (-88)	NO (61)	NO (107)	NO (150)	0
chr12	34685372	NO (-585)	NO (-516)	NO (-80)	NO (57)	NO (94)	NO (177)	0
chr12	34723649	NO (-293)	NO (-201)	NO (-131)	NO (319)	NO (455)	NO (513)	0
chr12	34740369	NO (-247)	NO (-90)	NO (-81)	NO (77)	NO (304)	NO (554)	0
chr12	34743317	NO (-451)	NO (-131)	NO (-16)	NO (200)	NO (292)	NO (473)	0
chr12	34751015	NO (-236)	NO (-193)	NO (-87)	NO (60)	NO (85)	NO (118)	0
chr12	34753443	NO (-44)	NO (-39)	NO (-17)	NO (27)	NO (112)	NO (121)	0
chr12	34754429	NO (-119)	NO (-42)	NO (-11)	NO (69)	NO (76)	NO (102)	0
chr12	34755169	NO (-87)	NO (-61)	NO (-43)	NO (67)	NO (122)	NO (129)	0
chr12	34758165	NO (-73)	NO (-69)	NO (-35)	NO (25)	NO (43)	NO (50)	0
chr12	34771963	NO (-216)	NO (-105)	NO (-100)	NO (183)	NO (192)	NO (389)	0
chr12	34775144	NO (-239)	NO (-40)	NO (-21)	NO (326)	NO (383)	NO (449)	0
chr12	34790180	NO (-156)	NO (-122)	NO (-60)	NO (37)	NO (551)	NO (706)	0
chr12	34795146	NO (-158)	NO (-89)	NO (-51)	NO (43)	NO (255)	NO (291)	0
chr12	34798228	NO (-210)	NO (-153)	NO (-91)	YES (57)	NO (108)	NO (116)	1
chr12	34798285	NO (-210)	NO (-148)	YES (-57)	NO (51)	NO (59)	NO (74)	1
chr12	34798489	NO (-153)	NO (-145)	NO (-130)	NO (52)	NO (65)	NO (69)	0
chr12	34805892	NO (-93)	NO (-30)	NO (-28)	NO (17)	NO (214)	NO (284)	0
chr12	34825544	NO (-160)	NO (-57)	NO (-36)	NO (73)	NO (114)	NO (122)	0
chr12	37865155	NO (-394)	NO (-318)	NO (-316)	NO (63)	NO (91)	NO (658)	0
chr12	37900408	NO (-238)	NO (-130)	NO (-125)	NO (85)	NO (102)	NO (137)	0
chr12	38000396	NO (-278)	NO (-96)	NO (-87)	NO (75)	NO (202)	NO (224)	0
chr12	38054742	NO (-323)	NO (-248)	NO (-62)	NO (78)	NO (101)	NO (157)	0
chr12	38071656	NO (-115)	NO (-37)	NO (-28)	NO (118)	NO (140)	NO (280)	0
chr12	38107568	NO (-342)	NO (-207)	NO (-143)	NO (56)	NO (70)	NO (139)	0
chr12	38119373	NO (-99)	NO (-21)	NO (-12)	NO (207)	NO (406)	NO (465)	0
chr12	38132147	NO (-112)	NO (-109)	NO (-52)	NO (109)	NO (181)	NO (334)	0
chr12	38141023	NO (-231)	NO (-225)	NO (-105)	NO (65)	NO (165)	NO (326)	0
chr12	38151276	NO (-238)	NO (-131)	NO (-113)	NO (39)	NO (94)	NO (124)	0
chr12	38161497	NO (-457)	NO (-186)	NO (-46)	NO (135)	NO (170)	NO (232)	0
chr12	38172853	NO (-1361)	NO (-675)	NO (-74)	NO (122)	NO (178)	NO (458)	0
chr12	38188624	NO (-402)	NO (-183)	NO (-99)	NO (268)	NO (346)	NO (1293)	0
chr12	38201529	NO (-155)	NO (-106)	NO (-27)	NO (36)	NO (66)	NO (106)	0
chr12	38206109	NO (-310)	NO (-244)	NO (-110)	NO (253)	NO (485)	NO (574)	0
chr12	38219610	NO (-430)	NO (-277)	NO (-51)	NO (60)	NO (80)	NO (184)	0
chr12	38222671	NO (-348)	NO (-163)	NO (-106)	NO (34)	NO (73)	NO (91)	0
chr12	38237259	NO (-181)	NO (-127)	NO (-95)	NO (23)	NO (103)	NO (109)	0
chr12	38241828	NO (-162)	NO (-127)	NO (-30)	NO (51)	NO (126)	NO (297)	0
chr12	38243542	NO (-149)	NO (-80)	NO (-66)	NO (37)	NO (82)	NO (195)	0
chr12	38248389	NO (-103)	NO (-71)	NO (-9)	NO (106)	NO (281)	NO (370)	0
chr12	38266365	NO (-261)	NO (-118)	NO (-107)	NO (64)	NO (157)	NO (467)	0
chr12	38269087	NO (-228)	NO (-150)	NO (-78)	NO (82)	NO (148)	NO (160)	0
chr12	38300682	NO (-291)	NO (-233)	NO (-13)	NO (82)	NO (101)	NO (123)	0
chr12	38308909	NO (-336)	NO (-220)	NO (-118)	NO (109)	NO (215)	NO (216)	0
chr12	38309741	NO (-387)	NO (-229)	NO (-193)	NO (73)	NO (94)	NO (128)	0
chr12	38326090	NO (-561)	NO (-390)	NO (-379)	NO (71)	NO (209)	NO (415)	0
chr12	38334202	NO (-248)	NO (-242)	NO (-47)	NO (114)	NO (116)	NO (185)	0
chr12	38354990	NO (-331)	NO (-235)	NO (-150)	NO (8)	NO (344)	NO (589)	0
chr12	38376464	NO (-547)	NO (-490)	NO (-403)	NO (222)	NO (367)	NO (464)	0
chr12	38428204	NO (-345)	NO (-340)	NO (-282)	NO (89)	YES (153)	NO (428)	1
chr12	38428357	NO (-435)	YES (-153)	NO (-64)	NO (275)	NO (365)	NO (421)	1
chr12	38503145	NO (-277)	NO (-186)	NO (-30)	NO (480)	NO (505)	NO (578)	0
chr12	38538612	NO (-95)	NO (-32)	NO (-9)	NO (101)	NO (115)	NO (129)	0
chr12	38722157	NO (-828)	NO (-741)	NO (-619)	NO (67)	NO (97)	NO (165)	0
chr12	38938697	NO (-252)	NO (-126)	NO (-23)	NO (11)	NO (80)	NO (581)	0	ESC_Specific
chr12	38989549	NO (-631)	NO (-518)	NO (-89)	NO (237)	NO (317)	NO (589)	0
chr12	39297550	NO (-879)	NO (-521)	NO (-44)	NO (6)	NO (192)	NO (266)	0
chr12	40899302	NO (-356)	NO (-352)	NO (-257)	NO (684)	NO (721)	NO (834)	0
chr12	41213499	NO (-122)	NO (-110)	NO (-106)	NO (66)	NO (122)	NO (127)	0
chr12	41563560	NO (-381)	NO (-321)	NO (-305)	NO (85)	NO (97)	NO (421)	0
chr12	41580158	NO (-261)	NO (-174)	NO (-93)	NO (62)	NO (489)	NO (516)	0
chr12	41833783	NO (-492)	NO (-200)	NO (-11)	NO (344)	NO (350)	NO (398)	0
chr12	42629397	NO (-401)	NO (-349)	NO (-259)	NO (232)	NO (551)	NO (692)	0
chr12	44204188	NO (-499)	NO (-460)	NO (-336)	NO (49)	NO (88)	NO (202)	0
chr12	44276597	NO (-420)	NO (-410)	NO (-229)	NO (83)	NO (238)	NO (582)	0
chr12	44351705	NO (-799)	NO (-735)	NO (-704)	NO (418)	NO (642)	NO (662)	0
chr12	44471321	NO (-400)	NO (-302)	NO (-69)	NO (401)	NO (601)	NO (604)	0
chr12	45048656	NO (-79)	NO (-46)	NO (-14)	NO (151)	NO (152)	NO (168)	0
chr12	45324977	NO (-1345)	NO (-1151)	NO (-1077)	NO (173)	NO (206)	NO (249)	0
chr12	46038513	NO (-433)	NO (-133)	NO (-79)	NO (21)	NO (42)	NO (284)	0
chr12	46547147	NO (-386)	NO (-133)	NO (-104)	NO (23)	NO (204)	NO (831)	0	Blood_Specific
chr12	46979751	NO (-154)	NO (-147)	NO (-143)	NO (14)	NO (149)	NO (151)	0
chr12	47074536	NO (-737)	NO (-626)	NO (-311)	NO (9)	NO (239)	NO (267)	0
chr12	47377931	NO (-274)	NO (-116)	NO (-13)	NO (287)	NO (330)	NO (347)	0
chr12	47426593	NO (-676)	NO (-293)	NO (-127)	NO (29)	NO (81)	NO (201)	0
chr12	47465240	NO (-213)	NO (-159)	NO (-111)	NO (131)	YES (175)	NO (471)	1
chr12	47465415	NO (-286)	YES (-175)	NO (-44)	NO (296)	NO (316)	NO (937)	1
chr12	47777923	NO (-137)	NO (-114)	NO (-90)	NO (521)	NO (552)	NO (572)	0
chr12	47809035	NO (-175)	NO (-46)	NO (-11)	NO (268)	NO (378)	NO (412)	0
chr12	47914966	NO (-327)	NO (-253)	NO (-23)	NO (90)	NO (129)	NO (664)	0
chr12	48128555	NO (-141)	NO (-58)	NO (-28)	NO (65)	NO (94)	NO (133)	0
chr12	48232541	NO (-229)	NO (-183)	NO (-54)	NO (134)	NO (244)	NO (266)	0
chr12	48244352	NO (-519)	NO (-428)	NO (-168)	NO (79)	NO (133)	NO (157)	0
chr12	48559138	NO (-646)	NO (-596)	NO (-276)	NO (103)	NO (390)	NO (504)	0
chr12	48583487	NO (-580)	NO (-526)	NO (-216)	NO (53)	NO (103)	NO (219)	0
chr12	48680586	NO (-858)	NO (-565)	NO (-513)	NO (34)	NO (66)	NO (112)	0
chr12	48790610	NO (-184)	NO (-165)	NO (-68)	NO (51)	NO (118)	NO (302)	0
chr12	49012061	NO (-369)	NO (-343)	NO (-218)	NO (10)	NO (82)	NO (145)	0
chr12	49277195	NO (-145)	NO (-119)	NO (-60)	NO (136)	NO (303)	NO (312)	0
chr12	49457840	NO (-219)	NO (-163)	NO (-135)	NO (25)	NO (332)	NO (348)	0	Blood_Specific
chr12	49715832	NO (-145)	NO (-131)	NO (-107)	NO (49)	NO (88)	YES (304)	1
chr12	49716136	YES (-304)	NO (-255)	NO (-216)	NO (79)	NO (99)	NO (103)	1
chr12	49930340	NO (-321)	NO (-298)	NO (-199)	NO (438)	NO (465)	NO (553)	0
chr12	50030926	NO (-308)	NO (-246)	NO (-208)	NO (93)	NO (338)	NO (352)	0
chr12	51577799	NO (-330)	NO (-317)	NO (-46)	NO (79)	NO (97)	NO (174)	0
chr12	51641504	NO (-312)	NO (-231)	NO (-209)	NO (78)	NO (93)	NO (105)	0
chr12	51815083	NO (-363)	NO (-214)	NO (-182)	NO (235)	NO (370)	NO (387)	0
chr12	51931086	NO (-76)	NO (-45)	NO (-29)	NO (14)	NO (30)	NO (50)	0
chr12	52217767	NO (-79)	NO (-67)	NO (-20)	NO (94)	NO (104)	NO (109)	0
chr12	52596593	NO (-124)	NO (-106)	NO (-87)	NO (72)	NO (158)	NO (174)	0
chr12	52889276	NO (-230)	NO (-164)	NO (-103)	NO (90)	NO (203)	NO (291)	0
chr12	52901216	NO (-549)	NO (-359)	NO (-191)	NO (9)	NO (20)	NO (188)	0
chr12	53135830	NO (-161)	NO (-130)	NO (-84)	NO (9)	NO (41)	NO (46)	0
chr12	53222506	NO (-528)	NO (-505)	NO (-439)	NO (134)	NO (239)	NO (421)	0
chr12	53501027	NO (-54)	NO (-36)	NO (-25)	NO (3)	NO (52)	NO (72)	0
chr12	54149953	NO (-390)	NO (-129)	NO (-82)	NO (71)	NO (160)	NO (326)	0
chr12	54185698	NO (-259)	NO (-254)	NO (-130)	NO (231)	NO (435)	NO (482)	0
chr12	54537245	NO (-388)	NO (-312)	NO (-116)	YES (28)	NO (260)	NO (328)	1
chr12	54537273	NO (-340)	NO (-144)	YES (-28)	NO (232)	NO (300)	NO (307)	1
chr12	54595594	NO (-83)	NO (-49)	NO (-6)	NO (38)	NO (43)	NO (47)	0
chr12	54602582	NO (-410)	NO (-168)	NO (-98)	NO (95)	NO (116)	NO (141)	0
chr12	54793266	NO (-247)	NO (-177)	NO (-66)	NO (188)	NO (234)	NO (245)	0
chr12	54798367	NO (-270)	NO (-262)	NO (-29)	NO (146)	NO (155)	NO (285)	0
chr12	55048922	NO (-363)	NO (-348)	NO (-293)	NO (73)	NO (86)	NO (89)	0
chr12	55091727	NO (-371)	NO (-185)	NO (-34)	NO (141)	NO (360)	NO (373)	0
chr12	55495575	NO (-276)	NO (-180)	NO (-160)	NO (46)	NO (50)	NO (67)	0
chr12	55790656	NO (-635)	NO (-289)	NO (-283)	NO (244)	NO (482)	NO (624)	0
chr12	56519965	NO (-139)	NO (-101)	NO (-99)	NO (7)	NO (199)	NO (410)	0
chr12	56912591	NO (-529)	NO (-505)	NO (-44)	NO (31)	NO (176)	NO (273)	0
chr12	56975764	NO (-304)	NO (-145)	NO (-118)	NO (141)	NO (165)	NO (305)	0
chr12	57463346	NO (-339)	NO (-186)	NO (-140)	NO (112)	NO (229)	NO (231)	0	Blood_Specific
chr12	57629128	NO (-103)	NO (-82)	NO (-75)	NO (27)	NO (33)	NO (64)	0
chr12	57915281	NO (-80)	NO (-50)	NO (-42)	NO (25)	NO (46)	NO (78)	0
chr12	57976784	NO (-132)	NO (-123)	NO (-110)	NO (111)	NO (192)	NO (219)	0
chr12	58052911	NO (-251)	NO (-201)	NO (-92)	NO (30)	NO (118)	NO (200)	0
chr12	58153366	NO (-232)	NO (-166)	NO (-61)	NO (44)	NO (132)	NO (275)	0
chr12	58533840	NO (-221)	NO (-163)	NO (-154)	NO (402)	NO (404)	NO (555)	0
chr12	58570422	NO (-112)	NO (-26)	NO (-14)	NO (52)	NO (621)	NO (646)	0
chr12	58808569	NO (-356)	NO (-164)	NO (-50)	NO (78)	NO (356)	NO (687)	0
chr12	58861046	NO (-656)	NO (-612)	NO (-89)	NO (103)	NO (116)	NO (185)	0
chr12	59065185	NO (-585)	NO (-279)	NO (-19)	NO (89)	NO (414)	NO (551)	0
chr12	59434386	NO (-475)	NO (-447)	NO (-91)	NO (95)	NO (644)	NO (655)	0
chr12	60702630	NO (-702)	NO (-177)	NO (-139)	NO (423)	NO (1026)	NO (1125)	0
chr12	62004532	NO (-719)	NO (-392)	NO (-221)	NO (62)	NO (64)	NO (96)	0
chr12	62498692	NO (-147)	NO (-133)	NO (-58)	NO (275)	NO (748)	NO (761)	0
chr12	62517633	NO (-705)	NO (-692)	NO (-506)	NO (97)	YES (122)	NO (232)	1
chr12	62517755	NO (-628)	YES (-122)	NO (-25)	NO (110)	NO (175)	NO (275)	1
chr12	62604598	NO (-195)	NO (-74)	NO (-50)	NO (32)	NO (107)	NO (122)	0
chr12	63193187	NO (-116)	NO (-44)	NO (-27)	NO (29)	NO (194)	NO (460)	0
chr12	63260294	NO (-228)	NO (-117)	NO (-14)	NO (33)	NO (90)	NO (206)	0
chr12	63301538	NO (-240)	NO (-229)	NO (-54)	NO (289)	NO (336)	NO (383)	0
chr12	63463035	NO (-623)	NO (-500)	NO (-199)	NO (210)	NO (273)	NO (417)	0
chr12	64737775	NO (-617)	NO (-258)	NO (-213)	NO (19)	NO (131)	NO (377)	0
chr12	65141626	NO (-435)	NO (-241)	NO (-139)	NO (96)	NO (284)	NO (344)	0
chr12	65190232	NO (-257)	NO (-214)	NO (-106)	NO (272)	NO (372)	NO (392)	0
chr12	65284906	NO (-428)	NO (-396)	NO (-274)	YES (112)	NO (185)	NO (191)	1
chr12	65285018	NO (-508)	NO (-386)	YES (-112)	NO (73)	NO (79)	NO (119)	1
chr12	65475483	NO (-210)	NO (-63)	NO (-27)	NO (411)	NO (543)	NO (761)	0
chr12	65988290	NO (-929)	NO (-675)	NO (-654)	YES (37)	NO (98)	NO (166)	1
chr12	65988327	NO (-712)	NO (-691)	YES (-37)	NO (61)	NO (129)	NO (149)	1
chr12	66377504	NO (-398)	NO (-193)	NO (-133)	NO (123)	NO (409)	NO (460)	0
chr12	67255221	NO (-589)	NO (-201)	NO (-97)	NO (101)	NO (206)	NO (388)	0
chr12	68198050	NO (-258)	NO (-207)	NO (-113)	NO (20)	NO (148)	NO (308)	0
chr12	68531281	NO (-265)	NO (-114)	NO (-86)	NO (58)	NO (76)	YES (343)	1
chr12	68531624	YES (-343)	NO (-285)	NO (-267)	NO (453)	NO (657)	NO (714)	1
chr12	69224162	NO (-239)	NO (-233)	NO (-33)	YES (22)	NO (235)	NO (379)	1
chr12	69224184	NO (-255)	NO (-55)	YES (-22)	NO (213)	NO (357)	NO (390)	1
chr12	71150068	NO (-445)	NO (-433)	NO (-167)	NO (246)	NO (520)	NO (555)	0
chr12	71897706	NO (-402)	NO (-350)	NO (-200)	NO (117)	NO (301)	NO (514)	0
chr12	72141138	NO (-247)	NO (-143)	NO (-38)	NO (117)	NO (486)	NO (492)	0
chr12	72193312	NO (-330)	NO (-295)	NO (-40)	NO (278)	NO (282)	NO (315)	0
chr12	73839638	NO (-715)	NO (-435)	NO (-133)	NO (78)	NO (478)	NO (691)	0
chr12	74198097	NO (-977)	NO (-701)	NO (-606)	NO (271)	NO (382)	NO (385)	0
chr12	74806642	NO (-845)	NO (-554)	NO (-463)	NO (91)	NO (172)	NO (493)	0	Blood_Specific
chr12	75297422	NO (-600)	NO (-430)	NO (-281)	NO (370)	NO (711)	NO (1037)	0
chr12	75414034	NO (-142)	NO (-81)	NO (-41)	NO (78)	NO (81)	NO (136)	0
chr12	77102150	NO (-258)	NO (-256)	NO (-103)	NO (85)	NO (99)	NO (173)	0
chr12	77443813	NO (-711)	NO (-574)	NO (-121)	NO (10)	NO (223)	NO (401)	0	Blood_Specific
chr12	77827691	NO (-686)	NO (-648)	NO (-331)	NO (7)	NO (276)	NO (310)	0
chr12	78224480	NO (-798)	NO (-455)	NO (-82)	NO (72)	NO (223)	NO (439)	0
chr12	78256347	NO (-121)	NO (-113)	NO (-86)	NO (162)	NO (223)	NO (394)	0
chr12	78639221	NO (-449)	NO (-197)	NO (-16)	NO (81)	NO (200)	NO (352)	0
chr12	79796362	NO (-363)	NO (-291)	NO (-55)	NO (69)	NO (80)	NO (126)	0
chr12	80589096	NO (-128)	NO (-18)	NO (-3)	NO (463)	NO (578)	NO (684)	0
chr12	81231225	NO (-304)	NO (-93)	NO (-20)	NO (8)	NO (26)	NO (215)	0
chr12	81522914	NO (-583)	NO (-508)	NO (-122)	NO (101)	NO (310)	NO (313)	0
chr12	81678070	NO (-819)	NO (-104)	NO (-50)	NO (88)	NO (135)	NO (341)	0
chr12	81855113	NO (-386)	NO (-96)	NO (-30)	NO (85)	NO (112)	NO (574)	0
chr12	83592566	NO (-904)	NO (-627)	NO (-561)	NO (22)	NO (194)	NO (483)	0
chr12	85268215	NO (-61)	NO (-49)	NO (-42)	NO (303)	NO (838)	NO (845)	0
chr12	85451455	NO (-547)	NO (-522)	NO (-318)	NO (126)	NO (407)	NO (430)	0
chr12	85969666	NO (-371)	NO (-243)	NO (-150)	NO (130)	NO (306)	NO (718)	0
chr12	85997511	NO (-392)	NO (-208)	NO (-76)	NO (610)	NO (669)	NO (799)	0
chr12	86189553	NO (-118)	NO (-104)	NO (-60)	NO (122)	NO (360)	NO (504)	0
chr12	86266507	NO (-888)	NO (-713)	NO (-164)	NO (193)	NO (272)	NO (401)	0
chr12	86314237	NO (-286)	NO (-275)	NO (-270)	YES (19)	NO (41)	NO (588)	1	Blood_Specific
chr12	86314256	NO (-294)	NO (-289)	YES (-19)	NO (22)	NO (569)	NO (632)	1
chr12	86727842	NO (-681)	NO (-513)	NO (-149)	NO (32)	NO (46)	NO (635)	0
chr12	87530336	NO (-379)	NO (-81)	NO (-57)	NO (131)	NO (210)	NO (262)	0
chr12	88785541	NO (-763)	NO (-604)	NO (-462)	NO (340)	NO (370)	NO (378)	0
chr12	89495501	NO (-86)	NO (-52)	NO (-9)	NO (127)	NO (162)	NO (201)	0
chr12	89749554	NO (-46)	NO (-40)	NO (-2)	NO (18)	NO (79)	NO (116)	0
chr12	89968675	NO (-354)	NO (-165)	NO (-72)	NO (94)	NO (384)	NO (531)	0
chr12	91702294	NO (-442)	NO (-158)	NO (-14)	NO (136)	NO (419)	NO (583)	0
chr12	93327504	NO (-117)	NO (-86)	NO (-52)	NO (98)	NO (199)	NO (335)	0
chr12	93711297	NO (-197)	NO (-124)	NO (-113)	NO (29)	NO (315)	NO (368)	0
chr12	93790664	NO (-103)	NO (-54)	NO (-33)	NO (227)	NO (424)	NO (539)	0
chr12	93997857	NO (-325)	NO (-246)	NO (-138)	NO (5)	NO (194)	NO (464)	0
chr12	94292558	NO (-157)	NO (-132)	NO (-110)	NO (148)	NO (369)	NO (514)	0
chr12	94469227	NO (-246)	NO (-161)	NO (-17)	NO (154)	NO (274)	NO (285)	0
chr12	94923181	NO (-267)	NO (-245)	NO (-204)	NO (51)	NO (66)	NO (133)	0
chr12	95269522	NO (-123)	NO (-85)	NO (-57)	YES (93)	NO (330)	NO (466)	1
chr12	95269615	NO (-178)	NO (-150)	YES (-93)	NO (237)	NO (373)	NO (389)	1
chr12	96464555	NO (-160)	NO (-123)	NO (-33)	NO (285)	NO (305)	NO (344)	0
chr12	96511476	NO (-295)	NO (-138)	NO (-104)	NO (305)	NO (314)	NO (321)	0
chr12	97706801	NO (-290)	NO (-252)	NO (-216)	NO (62)	NO (257)	NO (404)	0
chr12	97798049	NO (-574)	NO (-314)	NO (-309)	NO (23)	NO (242)	NO (254)	0
chr12	97798493	NO (-421)	NO (-202)	NO (-190)	NO (113)	NO (186)	NO (269)	0
chr12	98355033	NO (-412)	NO (-286)	NO (-107)	NO (301)	NO (526)	NO (659)	0	Blood_Specific
chr12	98766628	NO (-370)	NO (-251)	NO (-134)	NO (8)	YES (359)	NO (514)	1
chr12	98766987	NO (-493)	YES (-359)	NO (-351)	NO (155)	NO (252)	NO (342)	1
chr12	99090293	NO (-192)	NO (-158)	NO (-30)	NO (53)	NO (113)	NO (169)	0
chr12	99212374	NO (-550)	NO (-324)	NO (-283)	NO (213)	NO (359)	NO (630)	0
chr12	99333327	NO (-382)	NO (-346)	NO (-104)	NO (272)	NO (425)	NO (551)	0
chr12	99487203	NO (-326)	NO (-71)	NO (-51)	NO (46)	NO (116)	NO (129)	0
chr12	99665171	NO (-377)	NO (-275)	NO (-237)	NO (343)	NO (408)	NO (469)	0
chr12	100085038	NO (-461)	NO (-295)	NO (-115)	NO (66)	NO (85)	NO (208)	0
chr12	100354258	NO (-304)	NO (-246)	NO (-189)	NO (195)	NO (214)	NO (220)	0
chr12	101353387	NO (-344)	NO (-230)	NO (-173)	NO (252)	NO (288)	NO (380)	0
chr12	101540304	NO (-58)	NO (-41)	NO (-37)	NO (9)	NO (169)	NO (189)	0
chr12	101717637	NO (-396)	NO (-227)	NO (-42)	YES (17)	NO (44)	NO (61)	1
chr12	101717654	NO (-244)	NO (-59)	YES (-17)	NO (27)	NO (44)	NO (121)	1
chr12	101853642	NO (-418)	NO (-363)	NO (-319)	NO (119)	NO (274)	NO (312)	0
chr12	101975150	NO (-509)	NO (-464)	NO (-10)	NO (35)	NO (215)	NO (538)	0
chr12	102269622	NO (-396)	NO (-305)	NO (-290)	NO (139)	NO (147)	NO (214)	0
chr12	102957048	NO (-551)	NO (-478)	NO (-280)	NO (104)	NO (159)	NO (205)	0
chr12	103096644	NO (-471)	NO (-148)	NO (-99)	NO (71)	NO (86)	NO (188)	0
chr12	103129123	NO (-387)	NO (-154)	NO (-79)	NO (190)	NO (221)	NO (464)	0
chr12	103206467	NO (-133)	NO (-105)	NO (-84)	NO (28)	NO (58)	NO (269)	0
chr12	104400793	NO (-701)	NO (-306)	NO (-158)	NO (125)	NO (169)	NO (256)	0
chr12	104451662	NO (-449)	NO (-354)	NO (-120)	NO (183)	NO (283)	NO (531)	0
chr12	104893946	NO (-871)	NO (-501)	NO (-405)	NO (79)	NO (123)	NO (194)	0
chr12	105447036	NO (-245)	NO (-209)	NO (-205)	NO (133)	NO (231)	NO (340)	0
chr12	105984220	NO (-186)	NO (-106)	NO (-7)	NO (174)	NO (298)	NO (606)	0
chr12	107235706	NO (-1041)	NO (-891)	NO (-150)	NO (447)	NO (690)	NO (720)	0
chr12	107520727	NO (-516)	NO (-307)	NO (-80)	NO (86)	NO (139)	NO (328)	0
chr12	108001796	NO (-135)	NO (-104)	NO (-74)	NO (28)	NO (34)	NO (129)	0
chr12	108028913	NO (-298)	NO (-293)	NO (-109)	NO (31)	NO (74)	NO (89)	0
chr12	108308593	NO (-134)	NO (-77)	NO (-49)	NO (90)	NO (118)	NO (146)	0
chr12	108357699	NO (-143)	NO (-76)	NO (-27)	NO (2)	NO (62)	NO (242)	0
chr12	108362948	NO (-397)	NO (-16)	NO (-4)	NO (210)	NO (262)	NO (371)	0
chr12	108386903	NO (-195)	NO (-151)	NO (-46)	NO (145)	NO (309)	NO (467)	0
chr12	108396289	NO (-164)	NO (-148)	NO (-104)	NO (254)	NO (387)	NO (605)	0
chr12	108401220	NO (-551)	NO (-496)	NO (-344)	NO (203)	NO (276)	NO (419)	0
chr12	108463834	NO (-81)	NO (-38)	NO (-11)	NO (86)	NO (214)	NO (269)	0	Blood_Specific
chr12	108493041	NO (-224)	NO (-78)	NO (-50)	NO (22)	NO (25)	NO (365)	0
chr12	108504203	NO (-103)	NO (-83)	NO (-50)	NO (23)	NO (223)	NO (237)	0
chr12	108507099	NO (-153)	NO (-140)	NO (-102)	NO (177)	NO (259)	NO (320)	0
chr12	108519190	NO (-278)	NO (-198)	NO (-172)	NO (14)	NO (19)	NO (269)	0
chr12	108662412	NO (-468)	NO (-102)	NO (-18)	NO (225)	NO (312)	NO (643)	0
chr12	108767087	NO (-422)	NO (-288)	NO (-274)	NO (15)	NO (40)	NO (480)	0
chr12	108872676	NO (-123)	NO (-117)	NO (-72)	NO (64)	NO (90)	NO (263)	0
chr12	109282028	NO (-139)	NO (-52)	NO (-17)	NO (152)	NO (169)	NO (230)	0
chr12	109481057	NO (-281)	NO (-102)	NO (-40)	NO (214)	NO (503)	NO (508)	0
chr12	109535025	NO (-90)	NO (-72)	NO (-9)	NO (15)	NO (23)	NO (46)	0
chr12	110150523	NO (-84)	NO (-22)	NO (-4)	NO (70)	NO (173)	NO (178)	0
chr12	110174937	NO (-96)	NO (-75)	NO (-18)	NO (296)	NO (329)	NO (506)	0
chr12	110481108	NO (-257)	NO (-200)	NO (-32)	YES (68)	NO (99)	NO (278)	1
chr12	110481176	NO (-268)	NO (-100)	YES (-68)	NO (31)	NO (210)	NO (248)	1
chr12	111171112	NO (-274)	NO (-208)	NO (-148)	NO (75)	NO (190)	NO (392)	0
chr12	111254858	NO (-306)	NO (-278)	NO (-150)	NO (180)	NO (407)	NO (415)	0
chr12	111564375	NO (-408)	NO (-360)	NO (-274)	NO (41)	NO (127)	NO (305)	0
chr12	112191183	NO (-30)	NO (-9)	NO (-3)	NO (183)	NO (216)	NO (221)	0
chr12	112262318	NO (-46)	NO (-39)	NO (-30)	NO (285)	NO (335)	NO (371)	0
chr12	113078502	NO (-425)	NO (-163)	NO (-140)	NO (115)	NO (129)	NO (158)	0
chr12	113154391	NO (-62)	NO (-39)	NO (-12)	NO (46)	NO (377)	NO (406)	0
chr12	113300901	NO (-172)	NO (-116)	NO (-28)	NO (151)	NO (162)	NO (197)	0
chr12	113430736	NO (-559)	NO (-203)	NO (-108)	NO (149)	NO (204)	NO (396)	0
chr12	113750542	NO (-188)	NO (-106)	NO (-34)	NO (126)	NO (148)	NO (207)	0
chr12	113964291	NO (-186)	NO (-122)	NO (-45)	NO (248)	NO (280)	NO (288)	0
chr12	114036979	NO (-197)	NO (-86)	NO (-14)	NO (51)	NO (83)	NO (102)	0
chr12	114451976	NO (-358)	NO (-349)	NO (-299)	NO (46)	NO (194)	NO (311)	0
chr12	114659314	NO (-132)	NO (-116)	NO (-112)	NO (79)	NO (102)	NO (210)	0
chr12	114723586	NO (-441)	NO (-294)	NO (-289)	NO (210)	NO (260)	NO (274)	0
chr12	114829624	NO (-142)	NO (-117)	NO (-30)	NO (150)	NO (270)	NO (272)	0
chr12	114830782	NO (-122)	NO (-83)	NO (-21)	NO (113)	NO (165)	NO (216)	0
chr12	115095025	NO (-273)	NO (-209)	NO (-206)	NO (83)	NO (203)	NO (215)	0
chr12	115096230	NO (-557)	NO (-514)	NO (-240)	NO (197)	NO (284)	NO (297)	0
chr12	115170604	NO (-471)	NO (-218)	NO (-89)	NO (22)	NO (48)	NO (176)	0
chr12	115473570	NO (-148)	NO (-144)	NO (-15)	NO (243)	NO (321)	NO (441)	0
chr12	115503941	NO (-328)	NO (-255)	NO (-191)	NO (106)	NO (129)	NO (178)	0
chr12	115803163	NO (-280)	NO (-234)	NO (-200)	NO (49)	NO (98)	NO (309)	0
chr12	115878382	NO (-224)	NO (-68)	NO (-39)	NO (70)	NO (291)	NO (346)	0
chr12	116385818	NO (-153)	NO (-105)	NO (-76)	NO (13)	NO (43)	NO (206)	0
chr12	116704651	NO (-375)	NO (-330)	NO (-11)	NO (306)	NO (366)	NO (379)	0
chr12	117490537	NO (-98)	NO (-50)	NO (-28)	NO (126)	NO (143)	NO (297)	0
chr12	117882903	NO (-265)	NO (-203)	NO (-187)	NO (37)	NO (119)	NO (155)	0
chr12	117949680	NO (-239)	NO (-136)	NO (-112)	NO (8)	NO (93)	NO (102)	0
chr12	118128589	NO (-271)	NO (-197)	NO (-152)	NO (106)	NO (151)	NO (204)	0
chr12	118288027	NO (-679)	NO (-629)	NO (-390)	NO (38)	NO (190)	NO (306)	0
chr12	118292451	NO (-143)	NO (-35)	NO (-26)	NO (20)	NO (318)	NO (377)	0
chr12	118442508	NO (-155)	NO (-145)	NO (-128)	NO (33)	NO (214)	NO (252)	0
chr12	118842865	NO (-320)	NO (-185)	NO (-139)	YES (40)	NO (147)	NO (298)	1
chr12	118842905	NO (-225)	NO (-179)	YES (-40)	NO (107)	NO (258)	NO (478)	1
chr12	118898859	NO (-617)	NO (-413)	NO (-346)	NO (33)	NO (148)	NO (216)	0
chr12	119078911	NO (-426)	NO (-166)	NO (-160)	NO (49)	NO (234)	NO (331)	0
chr12	119304354	NO (-644)	NO (-95)	NO (-42)	NO (144)	NO (167)	NO (339)	0
chr12	119318687	NO (-280)	NO (-226)	NO (-74)	NO (62)	NO (193)	NO (307)	0
chr12	119336349	NO (-941)	NO (-775)	NO (-260)	NO (82)	NO (100)	NO (302)	0
chr12	119861227	NO (-257)	NO (-230)	NO (-225)	NO (141)	NO (154)	NO (557)	0
chr12	119871974	NO (-96)	NO (-90)	NO (-52)	NO (295)	NO (682)	NO (699)	0
chr12	119924579	NO (-422)	NO (-181)	NO (-119)	NO (230)	NO (309)	NO (365)	0
chr12	119982856	NO (-186)	NO (-174)	NO (-64)	YES (110)	YES (118)	NO (530)	2
chr12	119982966	NO (-284)	NO (-174)	YES (-110)	YES (8)	NO (420)	NO (586)	2
chr12	119982974	NO (-182)	YES (-118)	YES (-8)	NO (412)	NO (578)	NO (588)	2
chr12	120081002	NO (-295)	NO (-209)	NO (-69)	NO (126)	NO (158)	NO (260)	0
chr12	120097001	NO (-645)	NO (-626)	NO (-287)	NO (179)	NO (316)	NO (376)	0
chr12	120373816	NO (-189)	NO (-149)	NO (-84)	NO (85)	NO (120)	NO (134)	0
chr12	121221138	NO (-97)	NO (-50)	NO (-23)	NO (60)	NO (340)	NO (380)	0
chr12	121443311	NO (-122)	NO (-70)	NO (-2)	NO (123)	NO (133)	NO (183)	0	ESC_Specific
chr12	121525798	NO (-160)	NO (-141)	NO (-133)	NO (87)	NO (340)	NO (387)	0
chr12	121548256	NO (-400)	NO (-259)	NO (-168)	NO (195)	NO (266)	NO (291)	0
chr12	121548611	NO (-160)	NO (-89)	NO (-64)	NO (79)	NO (104)	NO (236)	0
chr12	121550508	NO (-122)	NO (-79)	NO (-47)	NO (279)	NO (299)	NO (313)	0
chr12	121772681	NO (-1042)	NO (-475)	NO (-261)	NO (45)	NO (232)	NO (309)	0	Blood_Specific
chr12	121932173	NO (-218)	NO (-214)	NO (-41)	YES (10)	NO (93)	NO (135)	1
chr12	121932183	NO (-224)	NO (-51)	YES (-10)	NO (83)	NO (125)	NO (127)	1
chr12	122321626	NO (-284)	NO (-147)	NO (-2)	NO (213)	NO (382)	NO (434)	0
chr12	122840871	NO (-292)	NO (-266)	NO (-249)	YES (121)	NO (225)	NO (317)	1
chr12	122840992	NO (-387)	NO (-370)	YES (-121)	NO (104)	NO (196)	NO (198)	1	Blood_Specific
[truncated: 7,422 more rows]
